# Supplementary material for: Maize metabolome and proteome responses to controlled cold stress partly mimic early‐sowing effects in the field and differ from those of Arabidopsis
Source: Plant Cell Environ. 2021 Jan 25;44(5):1504–21. doi: 10.1111/pce.13993 (PMC8248070; doi:10.1111/pce.13993)
Supplement: Supplementary file 10 — Table S1. Experimental design of the growth‐chamber chilling experiment. Table S2. LC‐QTOF‐MS identified compounds in maize leaf extracts for the growth‐chamber experiment. Table S3. Starch contents in maize leaf for four temperature conditions in growth chamber and two sowing conditions in field. Table S4. Results of volcano plot analyses (Figure 2) for temperature steps for all metabolites or metabolite features and starch measured in leaves of maize hybrids cultivated in growth chamber. Table S5. Results of volcano plot analyses (Figure 3) for temperature steps for all individual proteins measured in relative abundance, using LC–MS/MS in young leaves of maize hybrids cultivated in growth chamber. Table S6. Tentative annotation of eight MS‐based metabolic markers having same trend in maize leaf for all three temperature decreases in growth chamber. Table S7. Results of volcano plot analyses (Figure S6) for temperature steps for all individual proteins expressed in absolute content on a DW basis, using LC–MS/MS in young leaves of maize hybrids cultivated in growth chamber. Table S8. Detailed results of K‐means clustering analysis, presented in Figure 4, of 41 compounds and 118 proteins measured in leaves of maize hybrids cultivated in growth chamber. Table S9. Classification of maize genotypes according to their aerial biomasses in the field after early sowing over 2 years. [file PCE-44-1504-s001.xlsx]

## Sheet: Table S1 Design
		Title:	Maize metabolome and proteome responses to controlled cold stress partly mimic early-sowing effects in the field and differ from those of Arabidopsis
		Authors:	M. Urrutia, M. Blein-Nicolas, S. Prigent, S. Bernillon, C. Deborde, T. Balliau, M. Maucourt, D. Jacob, P. Ballias, C. Bénard, H. Sellier, Y. Gibon, C. Giauffret, M. Zivy, A. Moing	M. Urrutia, M. Blein-Nicolas, S. Bernillon, C. Deborde, M. Maucourt, D. Jacob, P. Ballias, C. Bénard, S. Prigent, H. Sellier, Y. Gibon, C. Giauffret, M. Zivy, A. Moing
	Table S1: Experiment design of the growth-chamber chilling experiment. Number of maize plants, cultivated at four temperature steps, of each experiment included in each biological replicate used for leaf metabolome and proteome analyses.
		Temperature step
	Experiment	20°C				16°C				13°C				8.5°C
		replicate 1	replicate 2	replicate 3		replicate 1	replicate 2	replicate 3		replicate 1	replicate 2	replicate 3		replicate 1	replicate 2	replicate 3
	E1					2				2				2
	E2						2				2				2
	E3							2				2				2
	E4					2				2				2
	E5						2				2				2
	E6							2				2				2
	E7	2								2				2
	E8		2
	E9			2								2				2
	All	2	2	2		4	4	4		6	4	6		6	4	6
			Figure: Temperature experimental design in the growth-chamber. Arrows indicate leaf sampling for metabolome and proteome analyses.

## Sheet: Table S2 MS annotations
	Title:	Maize metabolome and proteome responses to controlled cold stress partly mimic early-sowing effects in the field and differ from those of Arabidopsis
	Authors:	M. Urrutia, M. Blein-Nicolas, S. Prigent, S. Bernillon, C. Deborde, T. Balliau, M. Maucourt, D. Jacob, P. Ballias, C. Bénard, H. Sellier, Y. Gibon, C. Giauffret, M. Zivy, A. Moing
	Table S2: LC-QTOF-MS identified metabolites in maize leaf extracts in negative ion-mode for the growth-chamber experiment.
Variable name	RT (min)	[M-H]- measured m/z	Putative molecular formula of [M-H]-	Calculated m/z of [M-H]-	Putative Assignment	Putative metabolite chemical ID	Comparison with chemical standard	MSI level 1
M203T271	4.52	203.083	C11H11N2O2	203.083	Tryptophan	CHEBI:27897	yes	1
M342T397	6.6	342.083	C14H16NO9	342.083	DIBOA-glucoside	CHEBI:80091	no	2
M353T704	11.73	353.088	C16H17O9	353.088	5-O-Caffeoylquinic acid	PubChem CID: 5282098	yes	1
M337T638	10.65	337.094	C16H17O8	337.093	Coumaroylquinic acid A	CHEBI:1945; CHEBI:75500; CHEBI:75499	no	2
M353T485_1	8.09	353.088	C16H17O9	353.088	3-O-Caffeoylquinic acid	CHEBI:16112	yes	1
M367T740	12.33	367.104	C17H19O9	367.103	Feruloylquinic acid B	CHEBI:86388; CHEBI:18013	no	3
M353T753	12.55	353.089	C16H17O9	353.088	4-O-Caffeoylquinic acid	CHEBI:75491	yes	1
M356T782	13.01	356.1	C15H18NO9	356.099	HMBOA-glucoside	CHEBI:134457	no	2
M372T801	13.3	372.094	C15H18NO10	372.094	DIMBOA-glucoside	CHEBI:16603	no	2
M402T811	13.49	402.104	C16H20NO11	402.104	DIM2BOA-glucoside	PubChem CID: 11101507	no	2
M367T1012	16.57	367.104	C17H19O9	367.103	Feruloylquinic acid C	CHEBI:86388; CHEBI:18013	no	3
M609T920	15.33	609.147	C27H29O16	609.146	(Iso)orientin-glucoside	PubChem CID: 44257935; PubChem CID: 44257975; PubChem CID: 44257973; PubChem CID: 44257979	no	3
M577T1251	20.83	577.157	C27H29O14	577.156	Kaempferol-dirhamnoside	PubChem CID: 44258944	no	3
M609T1265	21.06	609.147	C27H29O16	609.146	Rutin	CHEBI:28527	yes	1
M463T1307_1	21.74	463.089	C21H19O12	463.088	Quercetin-O-glucoside	CHEBI:64621	no	3
M593T1300	23.44	491.12	C23H23O12	491.12	dimethyletherpentahydroxyflavonol -glucoside	-	no	3
M593T1410	23.46	593.153	C27H29O15	593.151	Kaempferol-3-O-rutinoside	CHEBI:69657	yes	1
M623T1442	24	623.162	C28H31O16	623.162	Isorhamnetin-rutinoside	PubChem CID: 5481663	no	3
M447T1455	24.22	447.094	C21H19O11	447.093	Kaempferol-3-O-glucoside	CHEBI:30200	no	2
M575T1486; M575T1612; M575T1728; M575T1858	26.88	575.141	C27H27O14	575.141	Maysin	CHEBI:70206	no	3
M607T1859	30.95	607.168	C28H31O15	607.167	Chrysoeriol-glucosylrhamnoside	PubChem CID: 14374725	no	3
M326T231	3.81	326.087	C14H16NO8	326.088	HBOA-Gluc	PubChem CID: 14605136	no	2
M353T959	16.11	353.053	C15H13O10	353.051	Coumaroylhydroxycitrate_A	PubChem CID: 131752858	no	3
M369T802	13.39	369.047	C15H13O11	369.046	Caffeoylhydroxycitrate	PubChem CID: 24797519	no	3
M383T1063	17.83	383.063	C16H15O11	383.062	Feruloylhydroxycitrate_A	PubChem CID: 131752859	no	3
M431T1218	20.28	431.099	C21H19O10	431.098	(Iso)vitexin_A	CHEBI:18330; CHEBI:16954	no	3
M431T1257	20.94	431.099	C21H19O10	431.098	(Iso)vitexin_B	CHEBI:18330; CHEBI:16954	no	3
1 Level of metabolite identification according to Sumner et al. (2007).
Sumner L. W., Amberg A., Barrett D., Beale M. H., Beger R., Daykin C. A., ... & Hankemeier T. (2007) Proposed minimum reporting standards for chemical analysis. Metabolomics 3, 211-221.

## Sheet: Table S3 Starch
Title:	Maize metabolome and proteome responses to controlled cold stress partly mimic early-sowing effects in the field and differ from those of Arabidopsis
Authors:	M. Urrutia, M. Blein-Nicolas, S. Prigent, S. Bernillon, C. Deborde, T. Balliau, M. Maucourt, D. Jacob, P. Ballias, C. Bénard, H. Sellier, Y. Gibon, C. Giauffret, M. Zivy, A. Moing
	Table S3: Starch contents in maize leaf for four temperature conditions in growth chamber and two sowing conditions in field. Mean of 18 hybrid genotypes ± SD in growth chamber and 16 in the field. Within each experiment, means accompanied by same letter are not significantly different, according to Tukey’s studentized test (P<0.05).
	Condition	Starch content (µmol glucose equivalent/g DW)
	Growth-chamber temperature step
	20°C	111.7 ± 37.3 b
	16°C	197.6 ± 31.8 a
	13°C	204.2 ± 33.4 a
	8.5°C	187.7 ± 29.5 a
	Field condition
	Normal sowing	226.9 ± 147.7 a
	Early sowing	179.0 ± 87.4 a

## Sheet: Table S4 VP compounds
	Title:	Maize metabolome and proteome responses to controlled cold stress partly mimic early-sowing effects in the field and differ from those of Arabidopsis
	Authors:	M. Urrutia, M. Blein-Nicolas, S. Prigent, S. Bernillon, C. Deborde, T. Balliau, M. Maucourt, D. Jacob, P. Ballias, C. Bénard, H. Sellier, Y. Gibon, C. Giauffret, M. Zivy, A. Moing	M. Urrutia, M. Blein-Nicolas, S. Bernillon, C. Deborde, M. Maucourt, D. Jacob, P. Ballias, C. Bénard, S. Prigent, H. Sellier, Y. Gibon, C. Giauffret, M. Zivy, A. Moing
	Table S4: Results of volcano plot analyses (Fig. 2) for temperature-steps for all metabolites or metabolite features and starch measured in young leaves of maize hybrids cultivated in growth-chamber. Wilcoxon test with FDR correction and ratio between means. Ratios above 1.2 or below 0.83 are in bold. Corrected P-values below 0.01 are in red. When the two threshlods are passed for at least one te…
	Comparison		16°C / 20°C		13°C / 16°C		8.5°C / 13°C
1H-NMR	Variables	MS-based metabolite annotation	ratios between means	P-values	ratios between means	P-values	ratios between means	P-values
	acetate	-	1.25486	0.000287251	1.21499	0.00139226	0.709925	7.5654e-08
	adenosine_like	-	0.640675	3.315e-23	1.24147	2.25542e-06	1.0854	0.528567
	alanine	-	0.213851	7.79562e-20	1.48471	0.000333278	0.705768	0.00811326
	aspartate	-	0.311039	2.29712e-13	1.38999	0.000694787	2.43643	1.1634e-11
	chlorogenate1	-	1.39071	2.86301e-15	0.831641	1.30791e-05	1.06704	0.631924
	chlorogenate2	-	1.21415	4.63166e-06	0.812184	9.04543e-06	1.10075	0.367654
	choline	-	0.507929	4.80601e-32	1.21457	0.000972284	1.16026	0.0125209
	citrate	-	0.845335	0.00428	1.07424	0.478826	0.901659	0.624151
	formate	-	0.991724	0.887305	1.27494	6.87907e-05	0.891421	0.527887
	fructose	-	0.501738	4.66297e-05	2.99235	2.10017e-07	0.653023	0.0125209
	glucose	-	0.729741	0.0619219	1.32294	0.292826	1.17513	0.652451
	glutamate	-	0.428726	5.20617e-13	0.855735	0.071099	0.789527	0.0227995
	glutamine	-	0.620081	6.05829e-19	0.811549	0.000333278	1.15714	0.528567
	glycine	-	0.874541	0.322515	2.81845	2.35699e-21	1.46867	1.1634e-11
	inositol	-	0.550748	1.71738e-27	1.33576	6.45305e-07	1.24094	1.00595e-05
	isoleucine	-	1.16763	0.0107628	1.13565	0.332703	0.910339	0.764732
	malate	-	0.596455	1.4876e-11	0.863671	0.0619497	0.779687	0.00337878
	putrescine	-	0.51284	5.67711e-09	1.3322	0.00356156	1.51569	0.000361851
	quinate	-	1.10956	0.212089	0.988428	0.938862	0.891841	0.726809
	raffinose	-	1.61688	1.66356e-05	1.11161	0.442602	1.10198	0.540114
	rhamnose	-	1.67468	2.36617e-05	1.4331	0.000176503	0.647081	5.68756e-07
	shikimate	-	1.4112	0.00101248	1.0741	0.604716	0.992316	0.971543
	starch	-	1.76912	9.1578e-10	1.03307	0.717409	0.91952	0.546285
	succinate	-	1.25517	2.37861e-06	0.784988	7.22226e-06	0.771291	1.43864e-06
	sucrose	-	1.27449	1.2213e-05	1.13523	0.0271359	1.14987	0.00954914
	trans_aconitate	-	1.2344	3.45279e-07	0.964553	0.512877	1.00392	0.969553
	unkD1.53	-	0.555264	1.0467e-08	1.07194	0.511031	0.814648	0.03463
	unkD4.50	-	1.99736	3.89302e-11	1.0689	0.565592	1.156	0.236497
	unkD5.39	-	1.35252	8.95576e-08	0.949208	0.499389	1.20727	0.000847161
	unkM2.91	-	1.16528	1.94767e-06	0.887082	0.000995275	1.06029	0.528567
	unkM3.32	-	1.68353	4.70743e-06	1.02184	0.903227	1.30959	0.00679068
	unkM4.92	-	1.21306	2.3316e-08	0.870758	0.00030207	1.03182	0.868127
	unkM5.90	-	1.03333	0.696614	0.812613	0.0875036	1.12514	0.69215
	unkM6.00	-	0.492567	4.31816e-10	0.9615	0.686111	0.987082	0.947628
	valine	-	0.886169	0.0167465	1.22243	0.038934	1.09224	0.761547
LC-MS	M143T311		1.38237	0.0255621	1.00318	0.984826	0.938727	0.901776
	M149T799		0.351002	8.87378e-11	1.10737	0.54747	0.969429	0.934805
	M161T847		1.12725	0.0146619	0.908952	0.184162	1.01989	0.934805
	M163T608		1.77009	3.21832e-08	0.985201	0.935115	1.02321	0.94641
	M163T639		2.67854	0.000107349	1.01044	0.975965	1.11803	0.901776
	M163T755		1.45029	3.12829e-08	1.1496	0.0592166	1.08904	0.555359
	M164T1058		0.802753	0.0808491	1.17553	0.411081	0.932361	0.901776
	M164T231		0.669804	7.54579e-11	0.995513	0.967023	0.992817	0.968135
	M164T617		0.858222	0.00267453	1.04028	0.616913	1.00707	0.965044
	M164T639		2.72017	0.000176695	1.12455	0.774931	1.00284	0.99899
	M164T801		0.323933	4.00364e-11	1.11938	0.540895	1.00681	0.980808
	M165T567		1.13638	0.00461388	0.993881	0.935541	1.03027	0.896056
	M165T797		0.340172	2.037e-10	1.12451	0.492229	1.02658	0.944229
	M166T449		0.887878	0.0607755	1.02628	0.83483	0.945848	0.886531
	M167T179		0.615874	0.000500975	0.91073	0.485747	0.896003	0.71475
	M171T1110		1.25113	0.000133119	0.93603	0.359075	1.06628	0.669912
	M171T802		1.36747	1.43632e-15	0.879216	0.000248664	1.05354	0.555359
	M173T1000		4.41372	0.127385	0.904283	0.919423	1.32366	0.764732
	M173T1308		1.6653	0.364232	0.805325	0.81632	1.10989	0.896594
	M173T281		0.899914	0.00589862	0.949549	0.423443	1.05444	0.743719
	M173T485		1.23939	9.57243e-06	0.955082	0.511031	1.01804	0.933296
	M173T753		1.14442	0.0209669	1.02824	0.768915	1.02555	0.915865
	M175T758		2.33116	1.34617e-06	1.04528	0.878133	1.37516	0.433137
	M177T485		1.27062	7.49455e-07	0.940596	0.382258	0.995257	0.971543
	M178T486		1.22858	4.29285e-05	0.939111	0.389721	1.01102	0.944833
	M179T1101		1.17413	0.659955	1.16296	0.814483	0.974302	0.977016
	M179T1262		1.17246	0.000602519	1.03416	0.621488	1.10529	0.278922
	M179T1289		0.899822	0.016877	1.01077	0.896477	1.0706	0.5611
	M179T753		1.14078	0.036039	1.05895	0.546737	1.04324	0.890941
	M179T786		1.45838	5.75675e-08	1.09406	0.38471	1.06915	0.838632
	M179T818		1.08239	0.749951	1.76546	0.0275149	1.27913	0.702617
	M179T892		2.01358	6.70663e-06	1.01517	0.944409	1.11581	0.838632
	M180T1045		2.4096	2.36686e-14	0.690408	0.000107323	0.913228	0.855174
	M180T397		1.42027	0.000457363	1.08603	0.613641	1.02597	0.944229
	M180T485		1.20918	0.000120159	0.970291	0.694096	1.04826	0.817507
	M185T181		0.829913	2.65768e-07	0.967993	0.562435	0.864367	0.00337878
	M187T312		1.34827	0.0344065	0.993947	0.975965	0.95808	0.934805
	M187T502		1.73366	3.42977e-05	1.09767	0.563411	0.97474	0.944937
	M188T312		1.3774	0.0222087	1.00944	0.96442	0.93424	0.901776
	M189T1010		2.13921	1.41975e-10	0.825774	0.166361	1.12658	0.805007
	M189T1063		1.29531	0.000281649	0.914471	0.427415	1.02982	0.933336
	M189T1269		1.13962	0.000561616	0.957572	0.486584	1.0137	0.934805
	M189T210		1.04638	0.359311	1.32315	3.7774e-07	1.11933	0.214201
	M189T323		1.37363	1.39191e-05	1.02103	0.914022	1.03858	0.934805
	M189T355		1.46603	2.20314e-08	0.943421	0.562435	1.13402	0.409987
	M189T546		1.11132	0.0896894	0.95271	0.562435	1.11667	0.346208
	M189T668		1.32116	2.02772e-06	0.916121	0.279438	1.08194	0.5611
	M189T743		1.47937	1.63222e-12	0.852206	0.00316311	0.985598	0.934805
	M189T802_2		1.65503	1.21338e-18	0.806129	4.09579e-05	1.05935	0.754714
	M189T803		1.62701	3.54368e-09	0.813158	0.0112067	1.03256	0.915772
	M189T956		3.03239	9.35666e-10	0.713374	0.0431525	0.848553	0.822519
	M190T1010		2.30569	6.13594e-11	0.806932	0.141253	1.09714	0.886531
	M190T1063		1.31231	0.00042254	0.91249	0.429579	1.03499	0.92581
	M190T546		1.10472	0.137873	0.932735	0.485747	1.12762	0.409987
	M190T802		1.3317	1.03797e-16	0.885395	6.03788e-05	1.03541	0.702617
	M190T959		1.84256	1.59613e-08	0.796871	0.0636644	1.03202	0.934805
	M191T1063		1.28951	0.00224082	0.890154	0.379661	1.03557	0.933336
	M191T354		1.01477	0.740592	0.936123	0.431767	0.980057	0.934805
	M191T514		1.4175	0.00147225	0.932985	0.704988	1.03268	0.934805
	M191T627		0.818435	0.0189332	1.02107	0.898091	1.01725	0.948448
	M191T705		1.71527	0.00224328	1.0388	0.893985	1.0982	0.886531
	M191T802		1.35877	9.20898e-16	0.872495	6.63852e-05	1.04593	0.658971
	M191T824		2.38323	0.120216	0.694944	0.623712	1.27868	0.891244
	M191T906		6.65382	0.00157854	1.31316	0.60303	0.931713	0.941979
	M191T993		1.52676	0.00387987	1.29973	0.247215	1.10304	0.891244
	M192T1057		0.818062	0.114358	1.10543	0.595511	0.962623	0.934805
	M192T396		0.182041	7.97878e-10	1.65315	0.0585386	0.959482	0.944833
	M192T485		1.22178	1.61371e-05	0.969025	0.644826	1.0351	0.884138
	M192T704		1.68604	0.00315589	1.03326	0.903155	1.10484	0.874196
	M192T801		0.336653	2.30701e-08	1.01226	0.951179	1.06606	0.901776
	M193T1000		2.2037	0.0158667	1.13222	0.777993	1.22595	0.764732
	M193T1143		0.92926	0.242875	0.901875	0.159793	0.996771	0.977016
	M193T487		0.850945	0.0186891	1.00032	0.998038	0.919963	0.767355
	M193T740		1.06391	0.650079	0.880411	0.512877	1.08696	0.886531
	M193T868		0.959839	0.671313	1.12133	0.393695	1.02798	0.934805
	M194T1000		1.7173	0.000718286	1.06308	0.816764	1.16014	0.757445
	M194T1046		1.97323	5.07097e-09	0.734781	0.00470281	0.813782	0.540114
	M194T1059		0.89823	0.251724	1.14525	0.355868	0.913766	0.838632
	M194T355		0.968264	0.446313	0.940625	0.405651	1.02904	0.896594
	M194T740		1.07546	0.656497	0.961923	0.902307	0.948188	0.934805
	M194T782		0.813596	0.000730575	1.06475	0.521847	0.999072	0.99899
	M195T486		1.20127	0.00012983	0.953474	0.54426	0.998874	0.994039
	M195T782		0.810162	0.000185263	1.06375	0.523696	1.00895	0.964293
	M197T435		0.696842	0.00191093	1.02879	0.895927	1.03262	0.934805
	M200T1013		1.64327	3.16885e-07	0.907533	0.497074	1.03954	0.92581
	M200T1110		1.09271	0.00381969	0.956194	0.220768	1.03023	0.764732
	M200T803		1.25205	1.82481e-12	0.920662	0.000107323	1.03052	0.653843
	M203T271	Tryptophan	1.52089	3.51318e-06	1.37215	0.0806093	1.2354	0.492934
	M205T806		1.69338	6.5005e-05	1.35321	0.0260765	1.07792	0.896594
	M207T1064		1.28373	0.000118656	0.923743	0.418119	1.04822	0.886531
	M207T545		1.1127	0.272177	0.984529	0.915184	1.24124	0.107112
	M207T731		0.922694	0.109427	1.07456	0.292826	1.0208	0.92581
	M207T802		1.4888	4.28982e-18	0.862575	0.000291671	1.05898	0.59569
	M208T802		1.51879	7.26396e-19	0.859707	0.000336161	1.06248	0.570675
	M209T354		0.962965	0.401883	0.985499	0.883751	1.06009	0.743209
	M209T514		1.42083	6.87725e-06	0.922049	0.508871	1.04235	0.901776
	M209T575		1.54147	1.48323e-05	0.892801	0.449142	1.00335	0.986842
	M210T353		0.968947	0.536988	0.988526	0.91115	1.07881	0.665944
	M210T800		0.325756	6.65833e-11	1.10983	0.567176	1.01503	0.965044
	M211T798		0.367971	3.9008e-10	1.09373	0.558713	0.96605	0.934805
	M215T705		1.80624	0.00345031	0.992284	0.976717	1.06535	0.9219
	M216T804		1.07846	0.0181394	0.967299	0.414327	0.96197	0.646437
	M219T1082		1.28073	0.0475408	1.17544	0.466575	1.04844	0.934805
	M221T1216		2.76653	7.14125e-17	0.589929	9.0888e-07	0.906711	0.886531
	M221T200		0.845031	0.000441271	2.82328	2.35699e-21	1.0977	0.665944
	M222T1050		0.95865	0.880895	0.928268	0.893985	0.988255	0.986678
	M223T621		0.94182	0.078342	0.992888	0.911923	1.03915	0.764732
	M223T725		1.05339	0.520409	1.14083	0.324209	1.09928	0.767355
	M223T808		1.57766	9.38887e-06	1.25337	0.084218	1.09202	0.874196
	M224T1058		0.794004	0.0610308	1.15336	0.485747	0.931894	0.901776
	M224T773		1.32441	0.000547378	1.04657	0.752014	1.04845	0.901776
	M225T786		1.52504	4.31374e-08	1.06613	0.551997	1.12007	0.59569
	M229T1370		0.440187	2.06357e-08	0.829191	0.220768	0.73001	0.00096357
	M229T1478		0.367192	2.74408e-06	1.10395	0.602033	0.625301	0.00708933
	M234T804		1.2292	0.000533799	0.95162	0.519878	1.03363	0.895924
	M235T1252		1.36904	6.01805e-10	0.851176	0.0109695	1.04313	0.895924
	M240T811		0.460408	1.11024e-06	1.21973	0.381059	1.61547	0.00555003
	M244T1011		1.90701	1.84277e-09	0.844179	0.201941	1.08127	0.886531
	M244T1065		1.13536	0.00995266	0.939867	0.355623	1.00864	0.952065
	M244T802		1.21872	7.80127e-12	0.933866	0.000234065	1.01666	0.829094
	M245T1110		1.11074	0.00922378	0.970094	0.581485	1.0244	0.896056
	M245T804		1.15178	9.53879e-05	0.930603	0.09363	1.01787	0.901776
	M247T654		1.5992	6.63594e-06	1.12662	0.453087	1.14609	0.69215
	M247T740		1.45671	8.18155e-05	1.14973	0.358952	1.11614	0.776866
	M248T740		1.35184	0.000488635	1.17389	0.218967	1.10815	0.781139
	M249T1293		0.916652	0.0654115	0.953717	0.322587	1.00429	0.968135
	M249T1506		0.975379	0.773264	0.842538	0.154546	0.814155	0.171731
	M253T1692		0.492124	5.69535e-09	0.675201	9.04017e-05	0.515675	5.68756e-07
	M262T804		1.06865	0.029225	0.982015	0.608128	0.965991	0.669355
	M265T739		1.47501	0.000134532	1.19838	0.241445	1.11815	0.820929
	M267T847		1.15785	0.0190511	0.90446	0.340223	1.02777	0.930522
	M275T181		0.954651	0.328187	1.17243	0.0120963	1.10985	0.528567
	M278T802		1.27168	6.62347e-14	0.93146	0.00255832	1.01923	0.855174
	M279T237		0.809808	0.000203384	1.04641	0.613641	1.05248	0.868878
	M280T237		0.80476	0.000820511	1.04498	0.652557	1.04677	0.896056
	M288T804		1.11306	0.000185263	0.955304	0.0255383	0.972095	0.64669
	M290T803		1.13479	1.97506e-05	0.952559	0.00854063	0.997171	0.952817
	M293T326		0.892302	0.511331	1.26069	0.24259	1.01657	0.968135
	M293T519		1.17152	0.000633689	1.01403	0.878133	1.08724	0.528567
	M293T552		1.07324	0.192828	1.09014	0.385756	1.07959	0.743719
	M299T397		0.851314	0.176266	1.3717	0.119604	0.878665	0.837503
	M307T854		0.889851	0.0207358	0.98331	0.856234	1.04818	0.847784
	M307T887		0.821938	0.00276657	1.04887	0.643638	1.06127	0.868127
	M309T193		0.889983	0.101648	1.06607	0.573475	1.02751	0.933336
	M309T288		0.776974	0.249761	4.31985	0.000199898	4.528	2.06588e-09
	M310T262		0.674729	1.94587e-09	0.974434	0.851082	0.991679	0.968135
	M310T410		1.01149	0.907233	1.06181	0.725674	1.06419	0.896056
	M310T446		0.912109	0.2322	0.975815	0.880761	0.987113	0.954571
	M311T1059		1.52618	0.000816183	1.09567	0.642215	0.999988	0.9999
	M311T754		2.11704	3.67996e-10	1.18924	0.157109	1.12753	0.620245
	M312T1058		1.31179	0.00891972	1.05765	0.757971	0.976427	0.944833
	M312T194		0.47297	1.02644e-08	1.14194	0.38471	1.07253	0.886531
	M312T246		0.733424	1.06077e-05	0.990312	0.936982	0.990959	0.965044
	M312T396		0.193839	3.35241e-09	1.59309	0.0500047	0.979404	0.965044
	M313T802		1.41095	3.72756e-19	0.890277	7.91736e-06	1.01251	0.907977
	M313T880		0.915578	0.0258209	1.01972	0.790283	1.00718	0.952218
	M314T802		1.70542	7.75801e-22	0.84972	0.000250619	1.04713	0.764732
	M314T803		1.45168	7.79562e-20	0.880066	3.21455e-06	1.02742	0.809905
	M315T369		2.32006	5.59196e-06	0.846438	0.478922	1.07277	0.901776
	M315T567		1.45844	0.0275835	0.866629	0.562435	1.18176	0.725866
	M315T803		1.76909	2.87154e-19	0.860741	0.0107585	1.04851	0.823629
	M318T963		1.97258	4.76561e-06	0.817659	0.331078	0.994848	0.986678
	M322T1058		0.771997	0.0539331	1.14773	0.506228	0.96078	0.934805
	M323T397		0.769378	1.3475e-13	1.09453	0.00723166	0.989235	0.934805
	M323T565		0.76045	3.13459e-09	1.06858	0.372583	0.97528	0.901776
	M324T397		0.758481	1.0968e-14	1.08748	0.0238162	1.00287	0.971824
	M325T608		1.52013	2.37378e-07	0.883276	0.292799	1.02873	0.934805
	M326T231	HBOA-Glc	0.69857	2.7425e-11	0.998013	0.979979	0.980763	0.934805
	M326T617		0.831018	0.000189346	1.03945	0.613641	1.02011	0.933336
	M327T567		1.11073	0.0191035	1.04564	0.515438	1.03445	0.886531
	M327T617		0.845156	0.00109018	1.02932	0.754582	1.01017	0.952218
	M327T701		1.30348	9.14938e-05	0.963329	0.723867	1.09414	0.658971
	M327T730		1.28179	4.9056e-05	1.12973	0.15378	1.12545	0.528567
	M328T313		0.614693	6.44877e-08	0.976052	0.883078	0.997885	0.991134
	M328T433		0.877149	0.00105316	1.04099	0.513944	1.02408	0.900823
	M329T1379		0.735492	0.00052229	1.06701	0.667378	1.22335	0.201327
	M329T432		0.92558	0.0354544	1.09786	0.0304963	1.10826	0.0796517
	M330T1379		0.751942	0.00132112	1.07971	0.594734	1.16683	0.528567
	M330T272		0.369592	1.04964e-05	0.825257	0.544853	0.92931	0.934805
	M331T1076		1.40343	0.0121169	1.114	0.628479	1.15903	0.816856
	M331T962		1.35608	0.000570341	1.10324	0.48929	1.06344	0.896594
	M332T610		1.82424	8.03248e-07	0.888656	0.492144	1.064	0.901776
	M332T804		1.10523	0.000300882	0.954994	0.00545343	0.978438	0.546285
	M334T802		1.22362	2.98004e-12	0.930983	0.000155581	1.00885	0.901776
	M335T803		1.193	2.15617e-06	0.929807	0.0427522	1.01947	0.896056
	M335T890		1.891	9.746e-06	1.03809	0.878133	1.09978	0.868878
	M335T946		1.25478	0.446944	0.785891	0.556145	1.02076	0.971824
	M336T945		1.29772	0.416832	0.78677	0.56809	1.02037	0.971824
	M337T1008		10.5553	0.0692652	1.56681	0.595235	0.958912	0.968135
	M337T638	Coumaroylquinic acid A	2.85084	0.000223384	1.08852	0.854007	1.0547	0.944833
	M337T906		7.68044	0.00180991	1.34126	0.595511	0.935021	0.944833
	M338T638		2.81168	0.000646169	1.12305	0.823823	0.990094	0.986678
	M338T905		6.72658	0.00210392	1.30339	0.630948	0.902303	0.934805
	M339T1845		1.22542	0.20458	0.893502	0.66176	0.977194	0.962817
	M339T454		1.16281	0.138432	1.14536	0.38119	1.03403	0.934805
	M339T533		1.44536	3.88035e-08	1.1527	0.215061	1.08448	0.868127
	M340T1845		1.29913	0.117646	0.895899	0.686111	0.948935	0.934805
	M340T396		0.229476	3.37889e-09	1.51204	0.0739018	0.969954	0.948448
	M341T198		1.20525	0.00810034	0.996207	0.975965	1.23801	0.260279
	M341T501		2.09238	2.37586e-07	1.06164	0.753079	1.24001	0.409878
	M341T639		1.22516	0.0333223	1.26287	0.146861	1.25029	0.640268
	M341T726		1.38245	2.86031e-05	0.982823	0.910296	1.09097	0.792422
	M342T397	DIBOA-glucoside	1.41685	0.000420966	1.07521	0.660607	1.02354	0.944833
	M342T623		0.18416	8.95576e-08	2.39466	1.07815e-10	1.79941	8.10197e-05
	M342T736		0.957542	0.546534	1.0661	0.545455	1.03165	0.915772
	M343T397		1.42135	0.000457363	1.0724	0.679017	1.03022	0.934805
	M343T574		1.0226	0.706722	0.888929	0.15378	1.00613	0.971824
	M344T397		1.37539	0.000864269	1.09836	0.558713	1.0208	0.94641
	M347T1012		1.89435	3.11881e-08	0.851912	0.316332	1.06974	0.896594
	M347T182		0.32717	3.59682e-06	1.28644	0.0443716	0.878875	0.69215
	M347T284		0.995082	0.936986	0.89757	0.18394	1.03187	0.915772
	M348T1064		1.12868	0.107897	0.935696	0.556856	1.02462	0.934805
	M348T185		0.447048	1.58167e-08	1.13297	0.0111917	0.900215	0.121813
	M349T573		0.969257	0.799568	1.17417	0.355623	1.13189	0.820432
	M350T1067		1.11472	0.11773	0.948836	0.568896	1.00191	0.988834
	M351T1000		27.0985	0.275125	0.412999	0.686111	1.44172	0.868878
	M351T485		1.28008	1.82532e-06	0.938622	0.401812	1.01241	0.944229
	M351T705		1.9168	0.00559546	0.99278	0.978995	1.10252	0.896056
	M351T752		1.24672	0.000287251	1.02692	0.816431	1.0159	0.944833
	M352T485		1.24245	3.30368e-06	0.942746	0.380974	1.00711	0.954571
	M352T704		1.79131	0.00563896	0.972343	0.927467	1.09379	0.896594
	M352T775		1.01872	0.833253	1.09406	0.508748	0.953146	0.900823
	M353T1620		1.10697	0.168689	1.12152	0.373031	1.06079	0.890941
	M353T485_1	3-O-Caffeoylquinic acid	1.23729	1.87647e-05	0.956544	0.540895	1.05467	0.764732
	M353T485_2		1.46294	0.000150937	0.948551	0.735267	1.05847	0.896594
	M353T704	5-O-Caffeoylquinic acid	1.71136	0.00387308	1.02965	0.915184	1.11794	0.862083
	M353T753	4-O-Caffeoylquinic acid	1.1846	0.00696965	1.05044	0.581485	1.04504	0.886531
	M353T823		1.59418	0.0984569	0.904255	0.825456	1.1692	0.855174
	M353T959	Coumaroylhydroxycitrate_A	3.14522	3.97166e-08	0.728558	0.159793	1.02937	0.957648
	M354T485		1.24238	2.45496e-05	0.955437	0.551027	1.05625	0.764732
	M354T704		1.70651	0.00381407	1.03225	0.91115	1.12162	0.847784
	M354T753		1.17527	0.00988029	1.05736	0.540895	1.05556	0.838632
	M354T960		2.88152	3.23107e-08	0.730042	0.136276	1.03917	0.94641
	M355T1012		2.79601	2.846e-06	0.780469	0.345868	1.10626	0.891244
	M355T1058		1.40327	0.0108744	1.11853	0.600398	0.978516	0.954128
	M355T458		1.32696	3.19357e-06	0.85531	0.0254283	1.03587	0.900823
	M355T485		1.25951	1.11534e-05	0.95591	0.560677	1.04453	0.862083
	M355T513		1.48657	9.38809e-06	0.919421	0.551027	1.06638	0.890941
	M355T574		1.46702	2.95979e-06	0.884123	0.339255	1.01954	0.944833
	M355T704		1.71595	0.00381647	1.04504	0.885352	1.09852	0.886531
	M355T756		2.7281	1.58883e-08	1.08338	0.700661	1.30156	0.449867
	M356T1059		0.808755	0.103556	1.19782	0.374597	0.940054	0.915772
	M356T485		1.26788	1.45217e-05	0.954071	0.554448	1.04592	0.858671
	M356T758		3.36557	1.99673e-07	1.07265	0.809682	1.43059	0.349319
	M356T782	HMBOA-glucoside	0.808005	0.000335099	1.07107	0.513944	1.01352	0.949071
	M357T1058		0.804186	0.0462614	1.14066	0.46788	0.954035	0.931192
	M357T781		0.800612	0.000190005	1.06991	0.523795	1.02119	0.934805
	M358T1051		0.926328	0.775303	0.934683	0.898091	0.974208	0.971824
	M358T542		1.0563	0.264442	1.04513	0.581386	1.06544	0.767355
	M358T782		0.811961	0.000444428	1.06266	0.562435	1.00901	0.965044
	M358T866		0.896452	0.689549	0.927842	0.891257	0.937346	0.944833
	M359T1050		0.921243	0.754552	0.946479	0.913496	0.994555	0.996013
	M359T436		0.717922	0.0023442	0.995903	0.9791	1.08603	0.886531
	M359T487		0.868024	0.00267453	0.979207	0.846096	1.08885	0.643304
	M359T515		1.50472	2.37378e-07	1.28379	0.00151784	1.32486	3.92989e-05
	M359T780		0.806678	0.000961242	1.04838	0.630602	1.04839	0.896056
	M362T1012		1.71764	3.9008e-10	0.837898	0.0883764	1.06144	0.890941
	M363T801		1.24558	5.01458e-12	0.918253	0.00341823	1.04867	0.409987
	M363T910		3.03419	3.14469e-09	1.07606	0.814607	0.973189	0.962767
	M364T1012		1.691	3.9008e-10	0.845607	0.0970165	1.0595	0.891244
	M366T634		1.15473	0.00645648	1.0774	0.347857	1.06988	0.636413
	M366T908		1.3074	2.23364e-05	1.05503	0.613641	1.14409	0.433137
	M367T1012	Feruloylquinic acid C	2.10092	0.00557075	1.05474	0.898091	1.24175	0.792422
	M367T1058		1.69737	2.79396e-06	0.974519	0.898091	1.06093	0.901776
	M367T1066		1.43677	0.00115715	0.85684	0.364527	0.946218	0.919014
	M367T486		1.07157	0.00522074	0.971067	0.236778	1.01036	0.901776
	M367T637		1.09925	0.145725	1.10828	0.23437	1.0856	0.640268
	M367T705		1.47796	0.00240923	1.08846	0.622164	1.06786	0.893766
	M367T740	Feruloylquinic acid B	1.07391	0.634567	0.840313	0.39765	1.10093	0.868878
	M367T802_1		1.46096	7.65374e-21	0.864109	8.79072e-06	1.024	0.87724
	M367T802_2		1.69878	2.59566e-14	0.798863	0.000334898	0.986601	0.944229
	M367T962		1.37243	0.00184718	1.15735	0.372956	1.07502	0.895924
	M368T1057		1.58297	9.19321e-06	0.996878	0.983584	1.03225	0.934805
	M368T1065		1.21224	0.0159842	0.98175	0.903155	0.947472	0.896594
	M368T486		1.04732	0.0350209	0.987451	0.630948	1.00917	0.901776
	M368T705		1.41262	0.00176566	1.10165	0.508871	1.03307	0.931192
	M368T739		1.08979	0.571689	0.830649	0.38119	1.1116	0.838632
	M368T949		1.37246	2.64833e-08	0.858336	0.0322881	1.02911	0.911467
	M368T995		3.88565	0.00130916	1.29248	0.500394	1.27052	0.716929
	M369T281		0.730097	0.000530881	1.02438	0.880761	0.935607	0.868127
	M369T285		1.43273	0.0249706	1.04563	0.883078	2.71697	5.29849e-08
	M369T354		1.0341	0.573182	0.913375	0.405651	0.974354	0.934805
	M369T485		1.19857	0.000980914	0.954226	0.556145	1.01876	0.934805
	M369T705		1.4947	0.00695158	1.0531	0.83483	1.05676	0.901776
	M369T736		1.05536	0.727598	0.973069	0.915184	0.913738	0.891244
	M369T801		1.92486	5.18531e-07	0.729286	0.0233193	1.04676	0.93044
	M369T802	Caffeoylhydroxycitrate	1.42672	4.22516e-10	0.849445	0.00450065	1.08896	0.528567
	M369T944		1.67834	6.68464e-08	0.818227	0.0532826	1.10558	0.528567
	M370T1304		0.941786	0.318606	0.938656	0.483698	1.00055	0.996013
	M370T354		1.00196	0.969461	0.946627	0.541987	0.956631	0.886531
	M370T802		1.41704	2.02319e-10	0.853974	0.00414933	1.08438	0.540114
	M371T1337		1.57171	3.52951e-06	1.0201	0.909913	1.08813	0.823629
	M371T1620		1.12921	0.103441	1.10404	0.453087	1.07347	0.868878
	M371T1878		0.903699	0.106364	0.44771	8.87154e-18	0.928205	0.679714
	M371T354		0.947863	0.332105	0.98871	0.916194	1.08889	0.640268
	M371T802		1.41758	1.10967e-09	0.855651	0.007866	1.08372	0.570675
	M371T950		1.65225	1.48308e-06	0.996583	0.978995	1.11606	0.665944
	M372T354		0.949871	0.419659	1.0193	0.889993	1.05881	0.868127
	M372T468		1.46464	1.81921e-06	1.06413	0.595511	1.05293	0.887298
	M372T701		0.869351	0.0160833	0.98157	0.874646	1.01359	0.944833
	M372T801	DIMBOA-glucoside	0.216314	1.1986e-09	1.25734	0.431767	0.950917	0.934805
	M373T1279		0.898717	0.530252	1.24893	0.38892	1.05519	0.934805
	M373T1318		0.96689	0.673226	0.894621	0.405651	0.994752	0.980808
	M373T1718		1.19993	0.00104779	0.934827	0.486584	1.04207	0.890941
	M373T778		1.86588	2.81225e-10	1.20395	0.153532	1.43658	0.00616253
	M373T801		0.316737	1.09194e-10	1.11113	0.564759	1.01378	0.968135
	M374T800		0.33639	2.01168e-10	1.08497	0.639647	1.00507	0.984136
	M375T312		1.2668	0.120216	0.992099	0.97002	0.983228	0.965044
	M375T705		1.2052	0.0174559	1.06514	0.556026	1.06468	0.822519
	M375T752		1.18686	0.00569501	1.16938	0.031347	1.12922	0.359008
	M377T1075		1.56302	0.0023914	0.953308	0.850909	1.18767	0.680684
	M377T1109		1.19519	1.57905e-05	0.934351	0.212308	1.0575	0.658555
	M377T962		1.39807	0.000205462	1.10048	0.495312	1.06095	0.896594
	M377T994		1.28769	0.00806626	1.1405	0.359075	1.14519	0.702617
	M378T1077		1.42885	0.00377335	0.970724	0.902393	1.18532	0.725866
	M378T1109		1.22392	2.18782e-05	0.942746	0.394673	1.05816	0.684528
	M378T397		1.27408	0.0140911	1.11692	0.508871	1.0153	0.961367
	M378T802		1.21032	1.15671e-11	0.930254	0.000126576	1.02692	0.607894
	M378T962		1.42456	0.000159785	1.09827	0.511031	1.0805	0.885737
	M379T803		1.19963	2.49948e-09	0.930959	0.00548284	1.02656	0.764732
	M380T397		1.1785	0.0990804	1.1229	0.506228	1.02948	0.934805
	M380T804		1.20252	1.99226e-05	0.936194	0.169505	0.992447	0.947181
	M381T1046		4.82152	2.04075e-16	0.524968	3.74577e-06	0.754306	0.540114
	M382T1047		1.69031	2.67522e-12	0.767726	0.000167244	0.886126	0.552236
	M382T700		1.06896	0.157523	1.10272	0.074352	1.0354	0.868878
	M383T1063	Feruloylhydroxycitrate_A	1.35486	0.00144383	0.90139	0.506228	1.06956	0.895924
	M383T1269		1.12053	0.0390086	0.977126	0.823823	1.04085	0.886531
	M383T446		1.5618	1.27183e-09	1.03057	0.814607	1.11888	0.632296
	M383T807		1.27413	2.67522e-12	0.916682	3.77912e-05	1.03951	0.392274
	M384T1064		1.39166	0.000215456	0.922301	0.564759	1.04213	0.92581
	M385T1025		1.41333	1.44301e-06	0.945976	0.594539	1.03643	0.911467
	M385T1353		1.71468	1.92352e-06	0.903904	0.543288	1.04994	0.915772
	M385T354		1.11196	0.0310314	0.921124	0.324591	1.03166	0.901776
	M385T486		1.11195	0.000960114	0.976088	0.525718	1.02425	0.838632
	M385T623		0.908433	0.036027	1.02761	0.717409	1.04641	0.803479
	M385T654		1.57033	6.63594e-06	1.15213	0.347857	1.12325	0.764732
	M385T705		1.40447	0.00381647	1.25585	0.485747	0.932884	0.934805
	M385T726		1.10202	0.194415	1.18989	0.13001	1.04575	0.901776
	M385T749		1.4814	4.83547e-06	0.970686	0.848225	1.01122	0.965044
	M386T1111		1.31856	0.000237022	0.974523	0.839003	1.07132	0.764732
	M386T354		0.993185	0.864945	0.943923	0.429579	1.03396	0.890941
	M386T654		1.44617	0.000121886	1.16655	0.292799	1.16451	0.634192
	M386T726		1.1867	0.0402691	1.09058	0.511031	1.14792	0.552715
	M386T749		1.51832	5.29066e-06	0.948585	0.717409	1.0262	0.934805
	M386T800		1.23319	1.75193e-06	0.813817	0.000132214	1.02389	0.9219
	M386T808		1.73076	0.00125125	1.46142	0.0569533	1.07493	0.930522
	M386T835		4.17303	1.7068e-08	1.15484	0.564759	1.43281	0.299748
	M387T353		1.32641	1.74162e-07	0.951707	0.558713	1.18238	0.030345
	M387T680		1.44891	4.16853e-07	0.85838	0.115409	1.04064	0.907977
	M387T716		1.26314	9.32097e-08	0.914938	0.0950913	1.00812	0.952218
	M387T732		0.999396	0.993363	1.0703	0.448493	1.06214	0.838632
	M387T745		1.52234	8.39282e-06	0.967416	0.851649	1.01471	0.959058
	M387T772		1.32128	2.99372e-06	0.916581	0.417106	0.967138	0.926088
	M387T803		1.3531	2.17417e-07	0.804536	0.000372292	1.00993	0.952817
	M387T836		2.89207	5.47302e-08	1.09882	0.70067	1.39941	0.350973
	M387T859		1.53449	9.73834e-09	0.852885	0.0680133	1.02645	0.934805
	M387T946		1.74108	1.39191e-05	1.07245	0.725674	1.05558	0.92581
	M388T603		1.21954	0.00152005	1.07416	0.5057	1.06779	0.823629
	M388T745		1.46991	3.48641e-05	0.968522	0.863564	1.00563	0.981848
	M388T772		1.36156	1.59613e-08	0.875284	0.0351785	1.03387	0.901776
	M389T726		1.02192	0.832691	0.817919	0.129247	1.01527	0.95455
	M390T373		0.358763	7.0479e-05	1.21517	0.408619	0.883439	0.868878
	M391T485		1.06248	0.0169454	0.981671	0.556856	1.01191	0.896594
	M391T704		1.6452	0.00201256	1.09972	0.670096	1.07956	0.900823
	M391T809		1.12937	0.00549272	0.971237	0.613641	0.987382	0.934805
	M391T831		0.810807	0.377686	1.36018	0.39765	1.06639	0.934805
	M391T920		1.48314	0.0002745	1.0903	0.594734	1.06976	0.896594
	M392T1062		1.07531	0.264442	0.929686	0.429684	1.03789	0.901776
	M392T781		0.724496	9.76301e-07	1.08774	0.485747	0.999568	0.999619
	M393T1110		1.09081	0.00694969	0.960072	0.324591	1.02155	0.888485
	M394T1110		1.07448	0.016899	0.962074	0.245097	1.02027	0.868878
	M394T781		0.734105	4.75627e-06	1.08571	0.492144	0.971267	0.933336
	M394T805		1.56338	1.714e-11	0.95718	0.613641	1.01108	0.947307
	M395T1110		1.06817	0.0896894	0.950493	0.292799	1.06963	0.322537
	M395T1744		1.51418	1.85984e-05	0.940355	0.651977	1.07304	0.838632
	M396T803		2.58533	2.53546e-21	0.854753	0.0887665	1.13311	0.552236
	M397T1304		1.73073	0.0101309	0.806628	0.505115	0.628385	0.528567
	M397T388		1.36515	0.00091277	1.20397	0.121902	1.23293	0.247249
	M397T794		1.04412	0.727189	0.952663	0.859771	0.990078	0.977016
	M399T1082		1.36901	0.0182843	1.17138	0.485747	1.06777	0.915865
	M399T1228		1.93788	1.66966e-07	1.19576	0.405651	1.08379	0.896056
	M399T284		1.10809	0.511818	2.05573	0.000118258	1.77012	0.000688052
	M399T981		1.24191	0.040727	1.16798	0.373031	1.21323	0.528567
	M400T1082		1.38395	0.0171516	1.16795	0.490094	1.07581	0.901776
	M400T1228		1.97327	2.37378e-07	1.20821	0.393695	1.08222	0.896594
	M400T181		1.08087	0.00108534	0.981774	0.603556	1.03501	0.679714
	M400T283		1.04027	0.474843	0.856583	0.0309483	0.994737	0.971824
	M401T1054		2.7889	0.000292676	1.23505	0.517545	1.20117	0.868878
	M401T1058		0.671794	0.00747445	1.14566	0.524637	0.943366	0.934805
	M401T1111		1.18405	4.31409e-06	0.933069	0.132431	1.02727	0.886531
	M401T1154		1.7827	5.17689e-07	1.00916	0.96318	1.06825	0.901776
	M401T1228		1.69694	1.07958e-06	1.16919	0.458295	1.09528	0.886531
	M401T182		1.07513	0.00267022	0.98086	0.602418	1.03632	0.665944
	M401T284		1.04622	0.437871	0.882987	0.140221	0.984771	0.944284
	M401T510		1.63321	4.736e-08	1.01584	0.915419	1.06205	0.890941
	M401T595		1.49549	1.46061e-05	1.03188	0.850367	1.02147	0.943541
	M401T764		1.54181	0.000380517	0.975846	0.915184	1.02393	0.952065
	M401T808		1.28254	5.20617e-13	0.909831	4.22253e-06	1.04698	0.205326
	M402T1154		1.83247	6.06828e-07	1.0186	0.927467	1.09713	0.886531
	M402T811	DIM2BOA-glucoside	0.412867	2.65768e-07	1.29416	0.316623	1.63035	0.00513216
	M403T1193		1.11538	0.0861433	1.00989	0.938862	0.913601	0.679714
	M403T354		1.05859	0.312525	0.933166	0.492144	1.01526	0.944833
	M403T487		1.09963	0.000895502	0.972	0.48929	0.990287	0.934805
	M403T507		1.15546	0.0521007	1.13406	0.331867	1.00947	0.969553
	M403T606		0.649732	9.746e-06	0.918707	0.540895	1.1795	0.409987
	M403T705		1.68286	0.00127665	1.07426	0.753933	1.08023	0.896056
	M403T811		0.370079	3.62585e-07	1.30384	0.38119	1.73445	0.00513216
	M403T918		1.2675	0.014891	1.01531	0.927467	1.12161	0.767355
	M405T397		1.00837	0.90063	1.08277	0.492211	0.986212	0.948448
	M405T740		1.19771	0.324409	0.819303	0.477504	1.206	0.73611
	M406T443		1.21365	0.00305981	0.890946	0.19419	0.996433	0.981596
	M407T1337		1.71626	2.04025e-07	1.04131	0.813304	1.09183	0.784218
	M407T704		1.34043	0.0013164	1.03602	0.81357	1.07027	0.837503
	M408T586		0.705658	2.77742e-05	1.20583	0.0693017	1.02318	0.934805
	M408T795		0.515462	2.43038e-06	0.97919	0.903155	1.01158	0.968135
	M409T1337		1.60115	1.55583e-07	1.06286	0.642215	1.02443	0.934805
	M411T1566		1.52146	3.80703e-09	0.965911	0.739513	1.09158	0.679714
	M411T1992		1.41708	0.000288857	0.889055	0.442823	1.13076	0.702617
	M411T663		2.05438	5.70825e-14	1.14507	0.124706	1.152	0.270162
	M412T181		0.884149	9.95932e-05	0.970406	0.567431	0.864684	0.0021769
	M413T1620		1.1052	0.179581	1.12606	0.358711	1.06608	0.886531
	M413T1676		1.63257	1.06416e-06	1.10228	0.499761	1.18903	0.570675
	M413T887		1.11709	0.44046	1.18277	0.38892	1.15572	0.73611
	M414T1620		1.11018	0.177557	1.1131	0.421145	1.06891	0.886531
	M415T1046		2.3683	1.14344e-08	0.724915	0.0532826	0.945856	0.934805
	M415T1118		1.07233	0.215697	1.06	0.48871	1.01945	0.934805
	M415T1247		1.23054	0.0279056	1.23255	0.118191	1.11694	0.763638
	M415T1323		1.99819	8.57798e-06	1.12565	0.567528	1.08604	0.890941
	M415T1619		1.23415	0.00346019	1.08553	0.520744	1.06484	0.886531
	M415T1718		1.21247	0.000621421	0.937552	0.506228	1.04112	0.896056
	M415T1797		1.31803	0.0120793	1.03603	0.891257	0.924049	0.901776
	M415T1983		0.832652	0.0180523	1.06533	0.622164	1.01629	0.952065
	M415T1995		1.49915	0.0210951	0.801059	0.292826	0.879111	0.838632
	M415T473		1.25679	0.0797203	1.34053	0.129331	1.19878	0.743399
	M415T554		1.36755	3.60931e-06	1.2648	0.00121669	1.16809	0.270623
	M415T877		1.51566	1.69685e-05	1.24611	0.0483488	1.15742	0.546285
	M415T995		0.933406	0.693662	1.20174	0.499761	1.0409	0.944833
	M416T1118		1.06003	0.317613	1.05664	0.509499	1.02521	0.915865
	M416T1718		1.21719	9.99555e-05	0.944284	0.511031	1.03435	0.900823
	M416T554		1.38863	9.78822e-06	1.2852	0.00168909	1.17568	0.290041
	M416T995		0.935293	0.713309	1.20827	0.508871	1.05168	0.934805
	M417T1118		1.06769	0.275342	1.05815	0.511031	1.02699	0.914819
	M417T1337		1.61731	8.05034e-08	1.02221	0.891257	1.06395	0.868878
	M417T1352		1.59483	4.92498e-05	0.776422	0.0906401	0.999636	0.999619
	M417T1361		1.8651	0.0035771	1.21522	0.485747	1.17619	0.665944
	M417T1513		1.45153	1.63337e-06	1.00413	0.972659	1.02764	0.933336
	M417T1624		1.09461	0.333676	1.05835	0.713997	1.06155	0.891244
	M417T1718		1.1905	0.00126561	0.966019	0.733511	1.00595	0.971824
	M417T650		1.48239	0.0695387	1.3559	0.271387	1.30902	0.408871
	M418T1119		1.08272	0.280089	1.09663	0.331657	0.978957	0.934805
	M418T1337		1.66119	1.06122e-07	1.01967	0.902307	1.0773	0.823629
	M418T213		1.38751	1.7492e-05	0.824902	0.00245546	0.901263	0.653843
	M418T799		0.336567	8.88773e-11	1.09133	0.595511	1.01255	0.968135
	M419T1337		1.95318	1.80378e-07	0.984284	0.931066	1.09042	0.855174
	M419T1422		1.60564	5.94101e-05	0.947965	0.816764	0.999551	0.999619
	M419T546		1.14065	0.0424988	0.93908	0.497074	1.1097	0.45988
	M419T735		0.693205	1.41495e-08	1.09952	0.19419	0.971587	0.901194
	M419T778		0.849701	0.00119273	1.00278	0.969446	0.990916	0.94641
	M419T812		1.19979	0.000117704	0.955364	0.499761	1.06954	0.61282
	M420T1422		1.64717	3.61197e-05	0.944539	0.814483	1.01659	0.968135
	M420T548		1.15734	0.0324035	0.883182	0.148393	1.17629	0.116468
	M421T1056		1.40819	0.00080352	0.976322	0.902393	1.06004	0.901776
	M421T749		1.45681	4.35345e-05	1.02019	0.902307	1.04991	0.901776
	M421T786		1.32218	2.3818e-05	1.12461	0.138932	1.05637	0.838632
	M422T1058		0.827016	0.032603	1.07786	0.562435	0.971791	0.934805
	M422T743		1.34871	5.29333e-08	0.901312	0.155729	1.02336	0.915865
	M422T749		1.3951	0.000278534	1.04432	0.790283	1.03324	0.934805
	M422T785		1.29558	6.28996e-05	1.07628	0.455362	1.0777	0.761547
	M423T1057		0.85562	0.0627167	1.05485	0.686111	0.976978	0.936139
	M423T740		1.12149	0.364232	0.808523	0.216166	1.09515	0.886531
	M423T747		1.43107	0.000488589	1.0253	0.898091	1.05221	0.901776
	M423T785		1.26384	5.72235e-05	1.10565	0.249625	1.09118	0.679714
	M423T805		1.19213	2.99372e-06	0.944702	0.180457	0.987577	0.934805
	M424T1057		0.831678	0.034518	1.07321	0.568896	0.975242	0.934805
	M424T781		0.850261	0.000131949	1.00499	0.946642	1.03327	0.890941
	M426T182		0.59131	1.62497e-22	1.07238	0.162708	0.994982	0.963269
	M427T1060		1.25431	0.0288855	1.03272	0.892689	1.01104	0.971824
	M427T1129		1.88094	5.7656e-07	0.855973	0.38471	1.05447	0.915772
	M428T1060		1.28038	0.0260967	1.03918	0.884733	1.00667	0.983506
	M428T1129		1.72671	3.60595e-06	0.915617	0.600398	1.01898	0.952065
	M428T460		3.06166	1.66069e-05	0.255172	8.13369e-06	0.676193	0.669355
	M429T1199		1.17351	0.0665996	1.15114	0.322161	1.08515	0.868878
	M429T1227		0.799747	0.159622	1.2611	0.354906	1.00144	0.999619
	M429T1300		1.12507	0.35422	1.18685	0.39765	1.08814	0.896594
	M429T1320		1.38984	0.000191407	1.16484	0.485395	0.740227	0.408871
	M429T1471		0.950011	0.32259	1.01541	0.883078	1.00512	0.975176
	M429T1505		0.994559	0.946694	0.858112	0.15378	0.871815	0.555359
	M429T1583		1.83091	1.02469e-08	0.906609	0.48871	1.04077	0.914648
	M429T872		2.41582	1.18875e-07	1.01635	0.949265	1.1587	0.789893
	M430T1471		0.949595	0.36233	1.00103	0.990848	1.02432	0.934805
	M430T1506		1.00437	0.963023	0.832418	0.124706	0.858754	0.570675
	M430T494		0.901461	0.0193309	1.02179	0.778278	0.994749	0.969553
	M430T613		0.912525	0.0610308	1.03082	0.711465	0.997877	0.985763
	M430T962		1.24119	0.0108808	1.12022	0.405651	1.02981	0.934805
	M431T1057		1.72697	2.48805e-05	0.985434	0.944639	1.05686	0.92581
	M431T1164		1.06819	0.173605	0.930146	0.347857	1.01099	0.94641
	M431T1218	(Iso)vitexin_A	1.06237	0.362881	0.939592	0.556026	1.08027	0.743719
	M431T1257	(Iso)vitexin_B	1.28677	0.000944764	0.958845	0.747345	1.1218	0.665944
	M431T1295		1.30451	0.0206994	0.973997	0.898091	1.09622	0.886531
	M431T1596		2.48998	4.05078e-09	1.03203	0.890066	1.22127	0.528567
	M431T558		2.50693	3.80703e-09	0.900237	0.540895	1.11691	0.784218
	M431T749		1.49167	2.52488e-06	0.981915	0.902393	1.02716	0.934805
	M431T773		1.60369	2.79837e-05	0.918569	0.625423	1.05396	0.915865
	M431T786		1.46068	1.27735e-08	1.09367	0.322587	1.0535	0.886531
	M431T961		1.62453	2.79837e-05	0.883214	0.485747	1.00549	0.981848
	M432T1058		0.766959	0.0598615	1.17888	0.451132	0.936413	0.915865
	M432T1218		1.08621	0.235241	0.964994	0.809682	1.03889	0.915772
	M432T1257		1.28923	0.00091277	0.950894	0.686111	1.12616	0.660355
	M432T1295		1.23043	0.0372316	0.991363	0.959693	1.06837	0.901776
	M432T558		2.61916	1.36431e-08	0.896768	0.557819	1.14011	0.764732
	M432T748		1.48961	3.25062e-06	0.980394	0.898091	1.02055	0.944833
	M432T786		1.44667	3.21832e-08	1.08804	0.363102	1.07975	0.764732
	M432T961		1.60162	0.000112194	0.862474	0.423727	0.992359	0.977016
	M433T1043		1.66505	6.06174e-07	1.1009	0.562435	0.961034	0.933296
	M433T1058		0.763541	0.0580913	1.18003	0.451132	0.929414	0.901776
	M433T1088		1.37346	7.63164e-06	1.025	0.851649	1.03633	0.901776
	M433T1130		1.38686	4.35876e-05	1.13144	0.471691	1.07242	0.901776
	M433T1257		1.29929	0.000732567	0.945347	0.647885	1.10632	0.740024
	M433T1366		1.06798	0.342652	0.982944	0.89479	1.01498	0.944833
	M433T646		1.10923	0.422595	1.08713	0.735246	1.05499	0.934805
	M433T741		1.22048	0.019092	1.0317	0.863493	1.03197	0.934805
	M433T786		1.20806	0.0636003	1.09096	0.48929	1.1535	0.624151
	M433T855		1.17842	0.275775	0.971651	0.914022	1.03662	0.934805
	M433T947		1.63347	6.68836e-06	1.05637	0.757971	1.05135	0.915865
	M434T1058		0.773113	0.0671792	1.17403	0.463706	0.942994	0.92934
	M434T736		1.19702	0.00621268	1.01173	0.927467	1.06942	0.868878
	M434T946		1.53688	1.20462e-05	1.02937	0.883587	1.08307	0.886531
	M435T546		1.13929	0.059684	0.924967	0.432809	1.15812	0.231155
	M435T975		1.34984	0.0104051	0.963835	0.878133	0.99071	0.977016
	M437T1196		0.788137	0.033753	3.80675	0.0275149	4.12456	0.528567
	M438T1196		0.801865	0.0215667	3.41443	0.023018	3.8158	0.540114
	M441T1291		0.88816	0.419845	1.0793	0.711999	1.10183	0.874196
	M441T1310		0.887697	0.194563	3.16437	0.00372548	3.4101	0.528567
	M441T398		1.62375	9.746e-06	1.00283	0.984306	0.991804	0.971824
	M442T1014		1.95741	4.71985e-10	0.913907	0.514407	1.05661	0.900823
	M442T397		1.25679	0.0032653	1.0325	0.845845	1.04947	0.901776
	M442T443		1.14766	0.0277894	0.922462	0.441929	1.03713	0.901776
	M445T1100		1.24661	0.00024002	0.992736	0.944639	1.15028	0.337831
	M445T657		1.62259	0.000558106	1.1522	0.556856	1.31653	0.576577
	M446T1101		1.23343	0.000106861	0.972531	0.754582	1.11647	0.363346
	M447T1101		1.19465	8.18155e-05	0.995177	0.950607	1.11078	0.337831
	M447T1309		1.63677	0.0083287	0.898139	0.717409	1.04766	0.943541
	M447T1455	Kaempferol-3-O-glucoside	1.11268	0.115248	0.939341	0.564759	1.0147	0.94641
	M447T1509		1.75708	2.49948e-09	0.915632	0.489264	1.07709	0.838632
	M447T1587		1.64668	3.94429e-10	0.915969	0.445932	1.0594	0.890941
	M447T1803		1.32756	6.19605e-05	1.102	0.39765	1.01644	0.947628
	M447T511		1.59544	4.57127e-08	0.991359	0.950607	1.0462	0.901776
	M448T1101		1.19568	7.90355e-05	1.0021	0.976717	1.11186	0.33775
	M448T1309		1.61526	0.0130124	0.917048	0.799706	1.03046	0.957621
	M448T1455		1.11852	0.0937922	0.946837	0.613641	1.02649	0.933336
	M448T749		1.13988	0.0383221	1.0075	0.946356	1.03832	0.901776
	M448T785		1.20957	0.00044805	1.05547	0.491429	1.06959	0.731373
	M449T1100		1.16699	0.00114913	0.996541	0.965444	1.10654	0.408871
	M449T1179		1.22559	0.00251551	0.929115	0.485747	1.15374	0.277937
	M449T1224		1.0962	0.422937	0.978713	0.916194	1.00608	0.981848
	M449T1385		1.34865	0.000334676	0.871087	0.223952	1.08132	0.823629
	M449T1456		1.04503	0.470992	0.945622	0.564568	1.02911	0.917526
	M449T1691		0.51834	1.18491e-10	0.66567	1.67192e-05	0.62876	4.57169e-05
	M449T1776		0.517404	8.6505e-10	0.429049	1.7237e-15	0.509161	1.60493e-07
	M449T562		0.967018	0.851237	1.14566	0.628479	1.0493	0.938516
	M449T625		1.46665	1.54773e-07	1.00273	0.976918	1.07576	0.704131
	M450T1456		1.01702	0.799568	0.972504	0.817619	1.0233	0.934805
	M450T1692		0.565953	5.85238e-09	0.685118	7.65111e-06	0.610379	1.00595e-05
	M450T562		0.999215	0.997236	1.14368	0.676706	1.07496	0.934805
	M451T1459		0.840354	0.0186891	3.17935	0.00450316	4.15994	0.528567
	M451T485		1.12699	0.0142067	1.00435	0.954346	0.974027	0.896594
	M452T485		1.0943	0.000227984	0.958801	0.0706661	1.01054	0.901776
	M452T705		1.51291	0.00123959	1.06441	0.735246	1.08186	0.868878
	M453T1536		1.24488	0.00476812	1.29944	0.00399662	1.29993	0.037532
	M453T485		1.1085	0.000117183	0.968534	0.354906	1.01959	0.855174
	M453T704		1.74882	0.00263451	1.09217	0.733511	1.10571	0.886531
	M454T485		1.10568	0.000322814	0.970313	0.39765	1.02186	0.828013
	M454T704		1.72406	0.00282275	1.0944	0.725674	1.08575	0.900823
	M455T1058		1.45114	3.56207e-06	0.983542	0.902307	1.09616	0.680684
	M455T1215		0.686014	2.06952e-09	1.06173	0.54426	0.993633	0.968319
	M455T485		1.1175	3.56172e-05	0.97525	0.506228	1.017	0.886531
	M456T781		0.797237	1.6781e-06	1.06594	0.393695	0.982434	0.934805
	M457T1205		1.1856	0.16686	1.13551	0.449187	1.15854	0.608477
	M458T1205		1.19779	0.194415	1.15906	0.42357	1.19702	0.528567
	M459T1718		1.33012	7.90355e-05	0.941282	0.593921	1.02147	0.934805
	M459T762		1.2497	0.116799	1.08697	0.689192	1.13509	0.784218
	M461T1307		1.07765	0.378036	0.970672	0.847968	1.00771	0.971824
	M461T1522		1.10029	0.306415	0.982519	0.915184	1.04519	0.915772
	M461T1718		1.15839	0.00264132	0.977986	0.830425	1.0003	0.999619
	M462T1307		1.07465	0.273011	0.977203	0.851247	1.00547	0.97624
	M463T1307_1	Quercetin-O-glucoside	1.05219	0.470992	0.987435	0.915184	1.02029	0.934805
	M463T1307_2		1.09603	0.454057	0.946918	0.793597	1.0834	0.900823
	M464T1307		1.05874	0.416126	0.993474	0.954346	1.01941	0.934805
	M465T1307		1.05289	0.474047	0.995154	0.967023	1.0191	0.934805
	M466T1307		1.07417	0.35103	0.988362	0.924869	1.01095	0.957621
	M466T725		0.995324	0.968199	0.795562	0.0841238	1.0164	0.954571
	M466T803		1.10321	0.000199472	0.947497	3.65327e-05	0.986555	0.764732
	M467T514		1.34513	0.00022146	0.996394	0.976717	0.983193	0.944833
	M467T739		1.11967	0.527586	0.822292	0.448493	1.08037	0.901776
	M468T802		1.21851	1.04112e-12	0.936204	0.000333278	1.0236	0.676183
	M469T764		2.29219	0.000110204	1.02385	0.942066	0.94974	0.934805
	M469T801		1.23554	2.35726e-13	0.9367	0.00130236	1.02856	0.607268
	M470T354		1.00032	0.995971	0.93088	0.431773	0.98574	0.944833
	M470T803		1.12458	0.0188063	1.03771	0.600398	1.02105	0.915772
	M471T1059		1.28975	0.148957	1.20975	0.50111	1.01432	0.975437
	M471T354		0.966309	0.619862	0.967226	0.801434	1.08314	0.767355
	M475T1339		1.1502	0.422197	1.08506	0.778278	1.08692	0.911467
	M475T1401		1.24055	0.0950206	1.13323	0.567533	1.08167	0.901776
	M475T624		1.22076	0.157692	1.09066	0.661144	1.14163	0.764732
	M476T1340		1.14678	0.392417	1.08737	0.751963	1.0586	0.934805
	M476T624		1.23908	0.12738	1.06671	0.761109	1.13313	0.787094
	M477T1307		1.08393	0.205052	0.972486	0.813304	0.945762	0.886531
	M477T1485		1.19626	0.0878146	0.950247	0.793254	1.02138	0.951183
	M477T1582		1.20061	0.285948	1.18308	0.513944	1.09778	0.901776
	M477T558		2.76354	8.55565e-09	0.883315	0.509499	1.13554	0.764732
	M478T1307		0.975252	0.703656	1.00935	0.927467	0.963868	0.901776
	M478T1414		1.25701	6.76253e-05	1.04151	0.666983	1.00414	0.977016
	M478T1485		1.18568	0.116577	0.971557	0.895927	1.01557	0.965044
	M478T1582		1.21511	0.258692	1.19287	0.506228	1.0952	0.901776
	M482T639		2.19937	1.84703e-05	1.03458	0.907721	1.06962	0.915772
	M483T1121		0.979192	0.638782	1.05424	0.383041	1.0137	0.934805
	M483T1718		1.10027	0.0231189	0.968671	0.643638	1.00904	0.951183
	M484T1109		1.10338	0.00327014	0.949989	0.177752	1.02306	0.886531
	M484T749		1.32073	0.000242972	0.973667	0.850367	0.997108	0.986678
	M484T836		1.88646	2.27973e-06	1.13554	0.486584	1.2282	0.540114
	M485T1435		0.843665	0.258197	1.11318	0.595511	1.06373	0.906272
	M485T748		1.32315	0.000370675	1.00516	0.967023	1.03193	0.933336
	M486T1057		0.795385	0.0109353	1.10829	0.431767	0.955932	0.901776
	M487T1310		0.806744	0.0625123	4.35966	0.00692388	4.04872	0.520364
	M488T1294		0.907922	0.00267218	1.0117	0.728891	0.989188	0.901776
	M488T1310		0.823598	0.108976	4.07343	0.00383664	3.7961	0.528567
	M491T1343		0.930986	0.494964	0.959787	0.83483	1.0004	0.999619
	M491T1407		0.924557	0.0993876	0.990011	0.910296	0.996586	0.977016
	M491T1530		0.939503	0.419756	0.986617	0.927467	1.04592	0.901776
	M493T938		1.12406	0.562695	1.12073	0.734515	1.07781	0.934805
	M494T938		1.10697	0.635264	1.1443	0.701882	1.06518	0.934805
	M495T1307		1.1505	0.0442228	0.948476	0.597443	0.994001	0.971824
	M495T1691		0.516903	8.11098e-10	0.701293	0.000141413	0.662341	6.39072e-05
	M497T179		1.98333	1.35085e-08	0.37244	2.08134e-10	1.05086	0.838632
	M498T485		1.12085	3.96626e-05	0.94073	0.0221714	1.01862	0.868878
	M499T1083		1.31487	0.0301728	1.15652	0.507801	1.06496	0.9219
	M499T1228		1.82328	5.17588e-06	1.20769	0.414327	1.04843	0.934805
	M499T1307		1.10682	0.301802	1.00526	0.972539	1.08524	0.868127
	M501T1307		1.07954	0.459993	1.0266	0.885972	1.07364	0.886531
	M501T1710		1.61326	0.00974043	0.735534	0.153532	1.12781	0.900823
	M501T782		0.802548	7.59435e-06	1.05441	0.508871	0.978296	0.92581
	M502T1710		1.52367	0.0309509	0.748333	0.21792	1.11682	0.901776
	M507T1126		1.15702	0.114773	1.14498	0.201941	1.00466	0.980808
	M508T1126		1.268	0.0101725	1.04939	0.717409	1.0423	0.906272
	M508T1384		1.62505	3.70857e-11	1.05749	0.568896	1.04033	0.900823
	M510T1455		1.11164	0.0619219	0.981344	0.863493	1.00758	0.96317
	M511T961		1.06375	0.337474	1.14002	0.0681377	1.26018	0.00256906
	M512T740		0.999855	0.998629	0.924866	0.565592	1.05326	0.900823
	M514T1120		0.916872	0.108885	1.10169	0.172733	1.01503	0.934805
	M515T1112		1.43671	0.00928348	0.962749	0.892689	0.996285	0.9918
	M515T1118		1.08405	0.176266	1.06252	0.489264	1.03134	0.901776
	M515T1457		1.33798	0.272133	0.727375	0.483534	1.19655	0.886531
	M515T475		0.881655	0.0386651	1.17679	0.0142729	1.06016	0.838632
	M516T1118		1.09128	0.155291	1.0555	0.525718	1.02296	0.92581
	M517T1118		1.09285	0.201411	1.05527	0.567176	1.02749	0.915865
	M517T1266		0.934737	0.183078	1.02469	0.725674	0.98304	0.93044
	M517T1370		0.878639	0.0359797	1.3098	0.000159882	1.09695	0.679714
	M517T1774		2.22299	0.000639561	0.736479	0.318476	1.04741	0.934805
	M518T1071		1.08985	0.102437	1.09489	0.212119	1.11662	0.392274
	M518T547		1.13646	0.0473986	0.926975	0.39765	1.05876	0.820432
	M519T1071		1.05602	0.377686	1.07483	0.477504	1.12006	0.540114
	M519T1349		0.795306	0.0304521	0.912943	0.568896	0.970317	0.934805
	M519T1684		1.30001	0.000639836	1.07999	0.532824	1.05003	0.896594
	M519T1756		1.17347	0.00243523	1.05932	0.511031	1.08569	0.577013
	M519T1796		1.3364	0.00123959	1.06183	0.660633	1.02953	0.934805
	M519T1858		1.2079	0.00331933	1.06871	0.547929	1.06496	0.868127
	M521T1175		0.541872	1.85282e-05	1.00863	0.960622	1.05535	0.900823
	M521T1361		1.19164	0.00151743	0.974357	0.816764	1.08973	0.62351
	M521T1730		1.35693	4.15961e-07	1.06938	0.485747	1.05569	0.847784
	M521T1761		1.26273	0.0115417	1.13823	0.471691	0.978722	0.94641
	M521T1797		1.30694	0.000279773	1.05329	0.675053	1.07868	0.792422
	M521T183		0.145573	4.31374e-08	1.90724	0.000206206	0.613138	0.0100721
	M523T1582		1.21068	0.276308	1.18349	0.523696	1.10045	0.901776
	M523T1749		1.23145	9.51224e-05	1.08725	0.38119	1.07922	0.764732
	M524T1582		1.21212	0.279739	1.18093	0.53751	1.10031	0.901776
	M526T586		0.678464	1.39589e-05	1.22869	0.0632983	1.03455	0.932896
	M526T764		0.489718	2.70562e-08	1.06622	0.754582	1.01299	0.968135
	M529T1505		1.00314	0.969666	0.831519	0.0789852	0.874997	0.492934
	M530T786		1.31381	1.28907e-06	1.0405	0.651977	1.08131	0.680684
	M531T1058		0.79201	0.00987309	1.11127	0.427415	0.954188	0.901776
	M531T1307		1.00291	0.954245	0.978823	0.749671	1.01605	0.933336
	M533T1249		1.05102	0.52723	0.938855	0.639647	1.03786	0.9219
	M533T1314		1.93918	9.17955e-09	1.6071	5.21956e-05	1.16866	0.552715
	M533T1485		1.16502	0.456071	1.11813	0.751963	1.02925	0.963744
	M533T1594		1.0199	0.735125	1.034	0.722499	0.961537	0.891244
	M534T1249		1.05391	0.551825	0.946492	0.738335	1.01923	0.948448
	M534T1314		1.63631	8.86061e-08	1.5165	0.000363267	1.18617	0.540114
	M534T717		0.948173	0.324409	0.930803	0.405651	1.02066	0.92934
	M534T797		0.95956	0.343376	0.984862	0.863529	0.991653	0.952218
	M534T857		0.700637	5.18531e-07	0.947546	0.581485	1.04102	0.901776
	M535T1082		1.74174	1.09877e-06	1.78681	0.000155581	1.2822	0.503834
	M535T1185		0.945293	0.511679	0.851941	0.233239	1.02897	0.934805
	M535T1342		1.10267	0.0875119	1.08012	0.448493	1.0918	0.740024
	M535T1385		1.39346	0.00755139	1.1747	0.421145	1.06374	0.915865
	M535T994		1.37449	9.72964e-06	1.68345	0.000155581	1.23849	0.555359
	M536T1082		1.55367	2.21143e-05	1.82928	0.000203335	1.26854	0.555359
	M536T1185		0.929824	0.409862	0.856613	0.292799	0.995778	0.983506
	M536T195		1.38038	0.000346474	0.948688	0.717409	1.2161	0.528567
	M537T1012		1.19616	0.0339935	1.26693	0.0589461	1.19615	0.528567
	M537T1021		0.957352	0.461828	0.997532	0.978995	0.980249	0.934805
	M537T1453		1.23534	0.00205637	1.05242	0.717409	1.07059	0.886531
	M537T484		4.72132	0.00146497	0.78568	0.684216	1.45393	0.87724
	M545T1184		1.65494	0.091568	1.00172	0.997425	1.08205	0.934805
	M545T1519		2.26712	1.07958e-06	1.05656	0.845845	1.11379	0.891244
	M545T1764		1.16449	0.0628241	0.887907	0.38337	1.07341	0.868127
	M546T1455		1.04996	0.437721	0.929427	0.484846	1.00678	0.969553
	M547T1260		1.63151	0.00922378	1.02929	0.927467	1.1194	0.896056
	M547T1307		1.02547	0.54256	0.982107	0.813791	0.967493	0.887298
	M547T1382		1.10512	0.135683	0.919437	0.447993	1.04751	0.890941
	M547T1439		1.14209	0.0859782	0.88646	0.331078	1.01856	0.944833
	M547T1455		1.06813	0.355245	0.923631	0.491429	0.998154	0.990721
	M547T1486		1.83496	4.60757e-07	0.714613	0.00539653	1.11085	0.860847
	M547T1525		1.14083	0.0383221	0.962769	0.735246	1.07879	0.754714
	M548T1260		1.66681	0.0124765	1.0555	0.885225	1.17041	0.868878
	M548T1382		1.10404	0.151797	0.913787	0.421145	1.05396	0.886531
	M548T1440		1.10907	0.110971	0.877138	0.166149	1.02521	0.934805
	M548T1525		1.09688	0.128452	0.930066	0.502864	1.09499	0.702617
	M549T1269		2.09251	0.00100291	1.42178	0.177504	0.837682	0.764732
	M549T1314		1.52408	0.0211238	0.897327	0.717409	1.0323	0.94641
	M551T873		0.753056	4.12716e-07	0.965982	0.704988	1.03087	0.901776
	M555T811		1.1559	0.10137	0.954655	0.785914	1.03038	0.934805
	M556T1620		1.06346	0.32651	1.12377	0.249107	1.03343	0.917526
	M557T1620		1.15528	0.0950612	1.13755	0.38337	1.08126	0.87724
	M557T230		1.34468	0.000358763	0.962861	0.811621	1.10202	0.73611
	M558T1620		1.11288	0.194415	1.15864	0.282267	1.05311	0.901776
	M558T1718		1.17375	0.00326667	0.924642	0.38471	1.0578	0.816856
	M559T1691		1.195	0.0345237	0.904206	0.463706	1.01599	0.952065
	M559T1719		1.17785	0.0295635	0.943296	0.613641	0.99559	0.98085
	M559T1746		1.31126	0.0169389	0.857084	0.39583	1.09647	0.886531
	M559T1779		1.12511	0.192349	0.920635	0.521847	1.01246	0.959058
	M559T1908		1.3201	9.94515e-05	0.961969	0.763249	1.07719	0.81523
	M560T1691		1.16592	0.049951	0.920937	0.513944	1.00916	0.969553
	M560T1718		1.19491	0.0177673	0.9384	0.580206	1.01431	0.952065
	M560T1746		1.35602	0.00647221	0.897742	0.558713	1.06925	0.901776
	M560T1779		1.18237	0.110923	0.90837	0.537966	1.02078	0.947307
	M561T1473		1.73638	3.2086e-06	1.12913	0.442602	1.08652	0.874196
	M561T1615		1.20096	0.02673	0.937231	0.639647	1.07314	0.862083
	M561T1693		1.1923	0.027723	0.939571	0.630602	1.01687	0.951183
	M561T1741		1.7614	5.33929e-08	1.04252	0.826985	1.2367	0.205168
	M561T1773		1.32808	0.0332965	0.84529	0.414327	1.04123	0.934805
	M562T1308		1.00902	0.880352	1.0075	0.931606	0.961255	0.886531
	M562T1741		1.55143	6.82486e-07	1.05754	0.686111	1.20303	0.32897
	M563T1088		1.06839	0.161681	0.950712	0.485395	1.03975	0.868127
	M563T1175		1.10333	0.230425	0.959481	0.791881	1.04745	0.901776
	M563T1278		1.18374	0.0383221	0.836971	0.102365	1.10412	0.680684
	M563T1307		1.05305	0.45897	0.981608	0.883078	1.01155	0.952065
	M563T1976		1.04089	0.615591	1.07197	0.553865	1.11676	0.716929
	M564T1088		1.06493	0.181442	0.951388	0.485747	1.03369	0.886531
	M564T1175		1.07826	0.359311	0.952861	0.746517	1.04081	0.915865
	M564T1307		1.05662	0.353837	0.961141	0.660633	1.04416	0.886531
	M564T1368		1.18907	0.00686689	0.937326	0.491048	1.04909	0.874196
	M565T1088		1.08041	0.116799	0.934608	0.331867	1.04439	0.838632
	M565T1144		0.915212	0.178133	1.05143	0.686111	1.06042	0.890941
	M565T1187		1.70522	0.0093703	0.742174	0.157833	1.25383	0.743209
	M565T1307		1.23879	0.00970311	0.916761	0.544426	1.04606	0.911467
	M565T1455		1.27215	0.0125532	0.921406	0.595511	1.05632	0.901776
	M565T1683		1.30273	0.000855596	1.0737	0.565592	1.05095	0.901194
	M565T1733		0.841105	0.000636016	0.991465	0.924729	0.995504	0.975176
	M565T931		0.889826	0.0654538	1.27618	0.0166882	1.06363	0.896056
	M567T1730		1.34073	1.52993e-05	1.05927	0.595511	1.08537	0.754288
	M567T1793		1.30914	0.000365578	1.01006	0.944409	1.07422	0.838632
	M569T1748		1.2728	0.00251015	1.09247	0.54426	1.06104	0.900823
	M571T1084		2.01209	1.41452e-06	1.71105	0.00632585	1.35843	0.546285
	M573T1523		1.36199	2.18782e-05	0.833206	0.0257458	1.03461	0.915865
	M573T1612		1.32783	0.000218612	0.901518	0.375556	1.04809	0.896056
	M573T1704		1.87973	7.80127e-12	0.929635	0.547929	1.11754	0.658971
	M573T1737		1.96918	2.19419e-14	0.921242	0.487135	1.07664	0.823629
	M574T1524		1.30615	0.000504089	0.809778	0.0176385	1.01239	0.944833
	M574T1613		1.23206	0.00315436	0.916364	0.421145	1.01951	0.934805
	M574T1704		1.62217	1.03706e-07	0.98337	0.919423	1.06858	0.886531
	M574T1736		1.88824	3.73025e-13	0.928702	0.556026	1.06331	0.886531
	M575T1486	Maysin	1.34258	0.0907489	1.46278	0.485747	0.932759	0.944833
	M575T1612	Maysin	1.31407	4.27236e-05	0.903672	0.345868	1.01511	0.94641
	M575T1728	Maysin	2.17281	4.98209e-06	1.06736	0.843105	0.887676	0.896594
	M575T1858	Maysin	1.54352	1.0778e-09	0.977298	0.863493	1.07187	0.868878
	M576T1549		1.18448	0.000504089	0.894634	0.0964057	1.07026	0.679714
	M576T1612		1.29463	4.47235e-05	0.908811	0.316332	1.00429	0.979876
	M576T1613		1.26387	0.0123704	0.924554	0.607959	1.06337	0.900823
	M576T1728		1.40122	2.5362e-05	1.03056	0.816431	1.07993	0.784218
	M577T1251	Kaempferol-dirhamnoside	1.10986	0.111729	0.997504	0.978995	1.04328	0.896056
	M577T1326		1.74834	2.49948e-09	1.11705	0.324591	1.1249	0.632296
	M577T1547		1.17704	0.00105086	0.781342	0.000126576	1.11296	0.658971
	M577T1601		1.53722	0.000246271	0.938639	0.730283	1.02286	0.948448
	M577T1691		1.22112	0.0123704	0.913847	0.499389	0.980799	0.944833
	M577T1749		1.49517	1.51217e-06	0.96303	0.790283	1.07817	0.838632
	M578T1251		1.11713	0.0874754	1.00376	0.973201	1.03121	0.915865
	M578T1326		1.75088	1.70562e-09	1.13048	0.263191	1.11187	0.680684
	M578T1454		1.24466	0.00157854	0.914478	0.393695	1.05764	0.885737
	M578T1540		1.14107	0.079374	0.792052	0.0141048	1.1627	0.555359
	M578T1602		1.37546	0.0138251	0.922107	0.696762	1.02683	0.948448
	M578T1691		1.22862	0.0113819	0.906244	0.46137	0.999936	0.9999
	M578T1749		1.51821	1.92439e-06	0.960365	0.784273	1.06531	0.886531
	M579T1044		1.0713	0.386913	0.991044	0.943115	1.00752	0.971743
	M579T1088		1.39135	0.0160833	1.29833	0.140014	1.17098	0.658971
	M579T1251		1.12588	0.065582	0.990199	0.930715	1.04691	0.887298
	M579T1286		1.27064	0.0542861	1.04696	0.850407	1.02557	0.944833
	M579T1326		1.61697	8.05034e-08	1.12828	0.261963	1.12947	0.624151
	M579T1361		1.87471	0.00145403	1.19065	0.499389	1.17798	0.665944
	M579T1454		1.2722	0.0010694	0.874431	0.16421	1.1214	0.624151
	M579T1601		1.34701	0.18438	0.98639	0.969914	1.00793	0.986842
	M579T952		0.851655	0.458761	1.24591	0.509219	1.06909	0.934805
	M579T994		1.42837	3.95166e-05	0.87296	0.318134	1.05258	0.901776
	M580T1088		1.44883	0.00868152	1.33703	0.107755	1.1362	0.787094
	M580T1251		1.12051	0.0874754	1.01216	0.919663	1.04834	0.890941
	M580T1286		1.24092	0.0751228	1.04933	0.839552	1.00411	0.985763
	M580T1361		1.90514	0.0018496	1.21208	0.484846	1.16271	0.704576
	M580T182		1.15612	5.72615e-07	0.97307	0.499389	1.04112	0.61282
	M581T1307		1.10634	0.278542	0.973902	0.880761	1.02024	0.944833
	M581T1361		1.73038	0.00264496	1.17607	0.516297	1.17726	0.679714
	M582T1307		1.10914	0.257991	0.954941	0.759667	1.03086	0.934805
	M583T1024		0.921759	0.266766	0.931117	0.562435	1.06443	0.868127
	M583T1419		0.888255	0.00264326	1.06407	0.358952	1.01476	0.934805
	M589T1613		1.31567	0.00100291	0.92378	0.525718	0.945623	0.896056
	M589T1734		1.11001	0.124271	0.950824	0.676706	1.01078	0.962817
	M589T1784		1.13275	0.196448	1.04782	0.794999	0.992411	0.977016
	M589T1819		1.11963	0.074396	0.955586	0.689192	0.982568	0.944833
	M590T1735		1.09438	0.152985	0.946969	0.616367	0.993057	0.971824
	M590T1783		1.13435	0.183247	0.998596	0.99378	1.10419	0.838632
	M590T1819		1.0409	0.632619	0.993908	0.965444	0.926501	0.821843
	M591T1114		1.34404	0.000193262	0.97212	0.850367	1.01496	0.952218
	M591T1138		1.06683	0.476178	1.08172	0.552734	1.03582	0.92581
	M591T1194		0.958395	0.499026	1.05832	0.509499	0.983958	0.934805
	M591T1362		1.00298	0.964063	1.11541	0.14245	1.09238	0.528567
	M591T1476		1.27433	0.186904	1.0962	0.787264	1.04796	0.944833
	M591T1522		1.33421	2.27973e-06	0.883501	0.121126	1.04584	0.896056
	M591T1574		1.34425	0.00144383	0.880446	0.386816	1.11138	0.764732
	M591T1612		1.32171	2.88296e-06	0.891044	0.147567	1.03299	0.901776
	M591T1654		1.14728	0.265486	0.956332	0.839552	0.989099	0.971743
	M591T1688		3.101	3.80703e-09	1.1148	0.613641	1.23265	0.640268
	M591T1710		1.60942	0.0103306	0.735865	0.145465	1.12009	0.901776
	M591T1735		1.18939	0.0164386	0.895552	0.341346	1.04451	0.901776
	M591T1816		1.23806	0.0791196	1.05702	0.803753	0.970711	0.944284
	M592T1114		1.223	0.00152005	0.974343	0.816431	1.02842	0.92649
	M592T1194		0.959755	0.517251	1.05576	0.521847	0.978448	0.924135
	M592T1362		1.0074	0.907547	1.09934	0.236778	1.10712	0.409987
	M592T1522		1.17221	3.71404e-05	0.941848	0.347857	1.00313	0.977016
	M592T1574		1.29066	0.00055308	0.994578	0.965444	1.07238	0.822519
	M592T1688		2.80885	1.25119e-08	1.13932	0.551027	1.21012	0.679714
	M592T1710		1.61015	0.00897214	0.736691	0.141896	1.11646	0.901776
	M593T1194		0.932602	0.306415	1.07116	0.489264	1.00011	0.999619
	M593T1300	Dimethyletherpentahydroxyflavonol-glucoside	1.0806	0.157598	1.04304	0.602033	1.07527	0.665944
	M593T1362		0.99716	0.969666	1.08841	0.39765	1.06591	0.803479
	M593T1410	Kaempferol-3-O-rutinoside	1.02997	0.511331	0.963875	0.575173	1.05319	0.726809
	M593T1522		1.15354	0.000400006	0.910033	0.0548334	1.05462	0.731373
	M593T1610		1.24144	2.09277e-06	0.908468	0.141422	1.05723	0.77948
	M593T1709		2.82489	0.0082402	0.457625	0.106596	1.20782	0.87724
	M593T359		0.588301	0.000562992	1.24786	0.219213	1.0633	0.9219
	M593T480		0.636734	1.85158e-05	1.14914	0.244578	1.05872	0.901776
	M593T525		0.778521	0.0384128	1.18198	0.43319	0.883281	0.868878
	M593T955		1.00695	0.912703	0.983013	0.883751	1.03413	0.901776
	M594T1300		1.08539	0.147545	1.04781	0.580206	1.07544	0.680684
	M594T1410_1		1.09511	0.332419	0.921142	0.573775	1.10183	0.764732
	M594T1410_2		1.03391	0.470992	0.964847	0.602418	1.04444	0.803479
	M594T1522_1		1.28371	0.000931093	0.905154	0.39765	1.02608	0.934805
	M594T1522_2		1.17227	0.0001844	0.917619	0.135849	1.02782	0.901776
	M594T1574_1		1.53225	4.93459e-05	0.941435	0.717409	1.08501	0.881516
	M594T1574_2		1.18367	0.0209429	0.927976	0.551997	0.989593	0.968135
	M594T1610		1.28289	9.92613e-07	0.912188	0.156531	1.03716	0.890941
	M594T955		1.00742	0.912703	0.984623	0.898091	1.02498	0.933336
	M595T1114		1.19357	0.00218134	0.982893	0.878133	1.03731	0.900823
	M595T1300		1.08133	0.181017	1.03799	0.672642	1.0772	0.679714
	M595T1410		1.02777	0.545374	0.965512	0.593254	1.04395	0.767355
	M595T1522		1.17533	0.00010843	0.915496	0.0835248	1.027	0.900823
	M595T1523		1.15649	0.00918221	0.959182	0.707355	1.00665	0.971824
	M595T1574		1.15955	0.0177248	0.94105	0.54426	1.05849	0.881516
	M595T1610		1.2362	6.94872e-05	0.953769	0.544532	0.997345	0.981848
	M595T955		0.99885	0.985495	0.97825	0.845845	1.05955	0.837503
	M596T1114		1.22681	0.000777599	0.968426	0.752368	1.04902	0.887298
	M596T1410		1.03217	0.483147	0.963622	0.573775	1.04819	0.764732
	M596T1522		1.19417	4.50009e-05	0.910347	0.108157	1.04284	0.868127
	M596T1574		1.17619	0.00766682	0.936663	0.446376	1.07772	0.653843
	M597T1155		1.5791	2.72427e-05	1.13179	0.485747	1.16431	0.665349
	M597T1410		1.01583	0.740592	0.967286	0.630948	1.05114	0.761547
	M597T1522		1.13436	0.00747445	0.951984	0.506228	1.01655	0.934805
	M597T942		1.25319	0.254982	1.12302	0.639647	1.17672	0.838632
	M598T1155		1.55723	9.94515e-05	1.14398	0.485747	1.14849	0.73611
	M602T1524_1		1.44212	0.000523614	0.904565	0.552814	0.953709	0.933296
	M602T1524_2		1.17036	0.0369554	0.95636	0.725674	1.06357	0.896056
	M602T1607		1.23694	0.00117511	0.864812	0.0964057	1.05438	0.886531
	M606T803		1.30602	4.71985e-10	0.916778	0.0275149	1.00684	0.94641
	M607T1115		1.17213	0.00995266	0.978077	0.848225	1.00625	0.971824
	M607T1266		0.933754	0.216188	1.01465	0.87312	0.990678	0.94641
	M607T1292		0.905308	0.0149329	1.03988	0.509751	0.948167	0.731373
	M607T1300		1.2659	0.0111985	1.00032	0.998038	0.974476	0.944833
	M607T1379		1.57534	4.60372e-06	1.06724	0.642215	1.11571	0.764732
	M607T1612		1.37983	4.93459e-05	0.839572	0.0640408	1.04084	0.886531
	M607T1729		1.58271	5.01458e-12	0.98739	0.902393	1.08048	0.69215
	M607T1788		1.29969	0.000683019	1.06154	0.627043	1.01443	0.952218
	M607T1859	Chrysoeriol-glucosylrhamnoside	1.63124	3.72115e-12	0.982045	0.878133	1.07643	0.743719
	M608T1266		0.930439	0.174786	1.00758	0.923256	1.00773	0.952065
	M608T1300		1.27177	0.0139079	1.00911	0.960622	0.964209	0.934805
	M608T1523		1.2017	0.00463924	0.897622	0.138039	1.0203	0.934805
	M608T1578		1.32867	5.39594e-05	0.974891	0.86645	1.01822	0.94641
	M608T1729		1.57495	3.16205e-12	0.987848	0.902393	1.07902	0.69215
	M608T1859		1.63872	5.66905e-12	0.982934	0.883751	1.08391	0.702617
	M609T1127		2.39913	3.44716e-14	0.850116	0.172733	1.17504	0.528567
	M609T1187		1.49653	1.52385e-05	0.957042	0.763249	1.16607	0.492934
	M609T1265	Rutin	0.930183	0.132053	1.01817	0.816431	1.02377	0.901776
	M609T1378		1.47376	4.63166e-06	1.06667	0.602033	1.19558	0.201327
	M609T1500		1.71516	4.4472e-10	0.940305	0.625423	1.0709	0.868878
	M609T1729		1.57713	1.65789e-11	0.986396	0.898091	1.08545	0.676116
	M609T1859		1.56122	3.07656e-10	0.995288	0.967023	1.075	0.776866
	M609T920	(Iso)orientin-glucoside	1.68294	9.84799e-16	0.986363	0.892689	1.17537	0.029819
	M610T1128		2.04845	1.11848e-09	0.900566	0.48929	1.18612	0.492934
	M610T1265_1		0.892144	0.197367	1.0338	0.83483	1.05713	0.887298
	M610T1265_2		0.933147	0.155291	1.01466	0.863529	1.02464	0.901776
	M610T920		1.69592	8.08656e-16	0.98522	0.885352	1.17339	0.037532
	M611T1265		0.937486	0.179026	1.01553	0.851649	1.01643	0.933296
	M611T1520		0.494179	2.31804e-10	0.739218	0.00177031	0.664346	0.000103171
	M611T1523		1.1662	0.000686943	0.91836	0.0836485	1.01067	0.942751
	M611T1532		1.3289	7.34639e-05	0.926357	0.505115	1.00073	0.999619
	M611T1569		1.18983	8.18155e-05	0.949615	0.429579	0.950348	0.868127
	M611T1573		1.21691	6.2248e-06	0.95836	0.567431	1.0304	0.901776
	M611T1611		1.22292	0.0135978	0.895232	0.341225	1.08634	0.803479
	M611T920		1.71848	1.52947e-15	0.973638	0.781581	1.18599	0.0304076
	M612T1265		0.938478	0.205052	1.01455	0.870532	1.01436	0.934805
	M613T1048		0.526821	2.99295e-11	1.06092	0.70067	1.05129	0.901776
	M613T1174		1.07022	0.324963	0.940141	0.562435	1.09884	0.658971
	M613T1251		1.19105	0.042046	1.02338	0.892689	1.04002	0.915772
	M613T1265		0.925834	0.147443	1.01805	0.846532	0.99226	0.957621
	M613T1289		0.894854	0.00245119	0.981527	0.763249	1.04074	0.754714
	M613T1326		1.84252	7.02657e-09	1.16325	0.226851	1.14102	0.665944
	M613T1692		1.41188	0.00270468	0.90123	0.573775	1.12337	0.838632
	M614T1048		0.575084	2.25441e-10	1.03094	0.816431	1.0201	0.934805
	M614T1289		0.869663	0.00123853	1.00968	0.903155	1.02981	0.890941
	M615T1361		1.758	0.00264374	1.19814	0.490094	1.17751	0.679714
	M615T1611		0.723785	0.0134899	1.35429	0.0333391	1.10072	0.881516
	M620T1410_1		1.02261	0.705198	0.931502	0.421145	1.0624	0.764732
	M620T1410_2		1.02603	0.663374	0.962657	0.674289	1.02504	0.917526
	M621T1410		0.98174	0.727598	0.969088	0.711999	0.997558	0.984178
	M623T1166		1.44365	0.107753	0.909388	0.816431	1.02357	0.971543
	M623T1266		0.938319	0.151346	1.01211	0.863493	1.00613	0.954571
	M623T1286		1.30651	0.0344065	1.05635	0.816431	1.02178	0.947307
	M623T1442	Isorhamnetin-rutinoside	0.97088	0.70822	0.937491	0.572547	1.02013	0.934805
	M624T1266		0.939816	0.19141	0.982175	0.798936	1.01772	0.92581
	M624T1442		0.9733	0.736166	0.940347	0.600398	1.01009	0.962817
	M625T1115		1.12395	0.0619219	1.01468	0.898091	0.989439	0.95455
	M625T1266		0.926133	0.217283	1.01776	0.862039	0.979225	0.934805
	M625T1304		0.91309	0.0569895	0.948885	0.43319	1.02715	0.901776
	M625T1442		0.97307	0.74189	0.922524	0.523229	1.0165	0.944833
	M625T1523		1.06431	0.0847396	0.920883	0.0407907	1.01064	0.934805
	M625T1575		1.18759	0.000574216	1.01176	0.902393	1.01478	0.934805
	M629T1410		1.03482	0.306415	0.99301	0.902307	1.03786	0.731373
	M629T1521		1.02588	0.409081	1.00161	0.973749	0.990295	0.934805
	M629T1869		1.02198	0.673365	0.98081	0.839552	0.967064	0.887298
	M630T1410		1.02826	0.45946	0.979062	0.70067	1.05589	0.577013
	M630T1522		1.06865	0.115672	0.941234	0.372956	1.04282	0.849979
	M631T1090		0.976809	0.571123	1.01224	0.892689	1.05861	0.780766
	M631T1410		1.01582	0.656253	0.984528	0.763249	1.03602	0.743399
	M631T1521		1.02819	0.562695	0.967584	0.602033	1.01312	0.934805
	M631T1574		1.07651	0.0306973	0.969172	0.546737	1.05444	0.577013
	M631T2034		0.362781	9.97921e-06	2.21776	0.00723166	1.21649	0.886531
	M635T1354		1.1418	0.137659	1.10805	0.415108	1.0413	0.901776
	M635T1572		1.1078	0.34302	1.04396	0.805108	0.931329	0.886531
	M635T1760		1.06733	0.938005	0.90513	0.944182	1.12377	0.962817
	M636T1266		0.913646	0.144071	1.00625	0.950147	0.998388	0.988914
	M636T1354		1.14524	0.132771	1.10016	0.478826	1.05826	0.886531
	M637T1165		2.81638	0.000190005	0.816243	0.567533	0.903409	0.901776
	M637T1322		0.933416	0.731619	0.930163	0.85294	0.999198	0.999619
	M637T1338		1.04534	0.42789	0.966961	0.717409	1.04919	0.874196
	M637T1421		1.1027	0.306153	0.978657	0.902393	0.986154	0.965044
	M637T1578		0.886592	0.0994447	0.982223	0.890471	1.01866	0.934805
	M637T1864		1.38911	0.000274496	1.06047	0.70067	1.13982	0.665944
	M638T1166		3.2233	0.000575333	0.766037	0.519301	0.891154	0.901776
	M638T1322		0.908117	0.647537	0.963441	0.924386	0.988736	0.981848
	M638T1337		1.03161	0.623153	0.981461	0.878133	1.0471	0.886531
	M638T1541		1.10841	0.00227087	0.981783	0.785668	0.982843	0.934805
	M638T1577		1.03951	0.176266	0.981869	0.717409	0.986893	0.92581
	M638T1612		1.13082	0.000384094	0.951834	0.355666	1.06147	0.704311
	M638T1864		1.39089	0.000198823	1.06049	0.70067	1.14301	0.665944
	M639T1200		1.2113	0.0510425	0.930793	0.652273	1.02475	0.944833
	M640T1251		1.10199	0.0738064	0.998368	0.984306	1.02321	0.93044
	M640T1326		1.35487	2.13404e-06	1.14004	0.159899	1.1131	0.680684
	M641T1266		0.953683	0.262926	1.012	0.850367	0.989895	0.934805
	M643T1079		1.02993	0.768419	1.10115	0.552734	1.12209	0.764732
	M643T1155		1.39453	0.000718286	1.11837	0.499761	1.17076	0.586877
	M643T1262		1.14077	0.00336946	1.04624	0.521847	1.09381	0.413838
	M643T1503		1.31601	0.0157314	1.50955	0.00131139	1.09619	0.847784
	M643T1611		1.15214	0.0159981	0.843138	0.0286367	1.09516	0.665944
	M643T806		1.07032	0.428848	1.07125	0.629031	1.06373	0.890941
	M644T1080		1.08483	0.42119	1.21069	0.303629	1.05345	0.926602
	M644T1194		0.907784	0.22888	1.04915	0.686111	0.93358	0.838632
	M644T1262		1.17439	0.000798928	1.04127	0.600398	1.10954	0.409987
	M644T1612		1.05326	0.290366	0.915393	0.261494	1.06865	0.754714
	M645T1251		1.07966	0.18665	1.00987	0.927467	1.03248	0.901776
	M645T1265		0.964302	0.306415	1.02213	0.646414	1.01013	0.934805
	M646T1265		0.964949	0.371612	1.00492	0.935541	1.01207	0.934805
	M647T1265		0.938806	0.116799	1.00573	0.924869	1.02094	0.896594
	M651T1350		1.34089	1.6781e-06	0.936334	0.513944	0.987967	0.952065
	M651T1356		0.696461	0.281804	1.28222	0.669958	0.879251	0.934805
	M652T1350		1.3479	1.62515e-06	0.936768	0.52452	0.990984	0.965044
	M653T1350		1.37492	1.69365e-06	0.937825	0.552734	0.978441	0.934805
	M653T1675		1.60534	4.78823e-09	1.03217	0.814483	1.12718	0.5611
	M653T181		0.704719	2.09468e-15	1.01524	0.816431	1.00224	0.98085
	M654T1675		1.63125	3.03652e-09	1.03608	0.785914	1.13201	0.555359
	M655T1674		1.72817	2.44149e-09	1.03697	0.81357	1.13018	0.665944
	M656T1410		1.0025	0.936669	0.98792	0.777262	1.01142	0.915772
	M656T1521		1.0435	0.143817	0.993649	0.902031	0.98271	0.896056
	M657T1410		1.01664	0.608722	0.984878	0.733442	1.01918	0.890941
	M657T1520		0.472417	6.01805e-10	0.689756	0.000963914	0.579796	0.000417885
	M657T1911		0.79621	0.00294232	0.945985	0.686111	0.978425	0.934805
	M659T1193		0.958401	0.487267	1.03101	0.769843	0.981013	0.934805
	M659T1442		1.15071	0.0820437	0.979928	0.896477	1.01973	0.941979
	M659T1611		0.983494	0.789605	0.977056	0.844222	1.02911	0.9219
	M661T1114		1.03129	0.659955	0.993591	0.953917	1.0167	0.944833
	M661T1300		1.02025	0.724228	1.03927	0.660633	1.04675	0.87724
	M661T1400		1.34456	0.000610508	1.03115	0.843105	1.08772	0.803479
	M661T1410		0.992037	0.794951	0.972287	0.485747	1.02291	0.868127
	M661T1575		1.05312	0.198777	0.965309	0.597443	1.0318	0.896056
	M661T1680		1.30413	0.000131949	1.2024	0.0621712	1.07521	0.862538
	M662T1089		1.01847	0.768419	0.919383	0.28868	0.981936	0.934805
	M662T1266		0.899354	0.012151	0.984282	0.766288	1.01952	0.900823
	M662T1410		0.990967	0.789223	0.982166	0.692968	1.00793	0.934805
	M663T1266		0.908477	0.0119026	1.00449	0.919663	1.01319	0.901776
	M665T1266		0.935056	0.0400799	0.99485	0.910296	1.01285	0.915865
	M666T397		1.03473	0.754577	1.23002	0.24259	1.03246	0.938516
	M667T1266		0.934192	0.116799	0.95143	0.394673	1.00352	0.971824
	M667T1359		0.913626	0.186843	0.9952	0.967023	1.02487	0.934805
	M667T1427		1.01705	0.795714	1.01245	0.911365	1.01823	0.934805
	M667T1745		0.53772	0.00407567	1.38742	0.2051	0.799177	0.764732
	M672T1265		0.947214	0.127599	1.00695	0.891257	0.994753	0.94641
	M673T1351		1.32662	8.99784e-07	0.916691	0.328209	1.00278	0.984136
	M673T1609		0.872952	0.00242877	1.0291	0.661144	0.984737	0.931192
	M674T1612		1.11684	0.107753	0.858346	0.107755	1.10324	0.658971
	M675T1612		1.26645	4.9056e-05	0.943108	0.513944	0.951857	0.886531
	M675T639		7.03845	0.0387939	1.25965	0.859771	0.649402	0.896594
	M676T1251		1.05859	0.383742	0.985618	0.902393	1.04729	0.890941
	M676T1691		1.18291	0.0619219	0.931497	0.614325	0.992778	0.976348
	M677T1251		1.07439	0.263517	1.00797	0.944409	1.01854	0.934805
	M677T1266		0.937503	0.0522253	0.987035	0.733511	1.01384	0.900823
	M677T1410		0.987501	0.737732	0.965097	0.519878	1.04417	0.743719
	M677T1692		1.29185	0.00522079	0.894959	0.485747	1.02388	0.944833
	M678T1266		0.923186	0.0297214	0.999943	0.998038	1.00656	0.934805
	M679T1251		1.07412	0.168689	0.96372	0.675053	1.05114	0.868127
	M679T1266		0.942372	0.155291	0.999142	0.984826	0.975744	0.887298
	M679T1707		2.98317	0.00523567	0.794291	0.621961	1.17897	0.891244
	M681T1088		1.07327	0.194989	0.906085	0.133628	1.03651	0.891244
	M681T1365		1.1797	0.000115352	0.947553	0.421145	1.01508	0.934805
	M682T1365		1.17919	0.00013385	0.948437	0.423727	1.00413	0.971543
	M682T1411		0.900433	0.000683337	1.00828	0.884733	0.988166	0.92581
	M683T1365		1.19288	4.83985e-05	0.946514	0.421145	1.02139	0.901776
	M684T1365		1.13392	0.0109349	0.969408	0.686111	1.00635	0.965044
	M685T398		2.50717	7.77408e-05	1.14486	0.652273	1.02723	0.957648
	M686T1278		2.17727	4.17727e-08	1.4556	0.0123675	0.921647	0.896056
	M686T1442		1.14004	0.0442449	1.00922	0.931066	1.02566	0.920011
	M687T1541		0.819911	0.0380088	0.985935	0.930548	0.959366	0.924135
	M687T1635		0.886525	0.127685	0.960788	0.783045	0.994647	0.979842
	M687T1668		0.957371	0.624405	0.993702	0.968486	0.998927	0.999269
	M687T1847		0.53975	5.57768e-08	0.990333	0.96442	0.960472	0.934805
	M687T1914		0.601664	2.72427e-05	0.984184	0.944409	0.972108	0.94641
	M687T1946		0.890804	0.42789	0.894413	0.686111	0.960905	0.934805
	M688T1847		0.591593	2.65768e-07	0.980039	0.911923	0.93058	0.886531
	M688T1914		0.624037	8.77069e-05	1.01236	0.953917	0.931204	0.900823
	M691T1194		0.966547	0.633589	1.04551	0.658273	0.981212	0.934805
	M691T1410		0.979669	0.624405	0.98566	0.836351	1.01609	0.903908
	M691T1442		0.884794	0.116799	0.830878	0.0806093	0.973859	0.934805
	M691T1611		1.05653	0.392417	1.01682	0.902307	0.98894	0.95746
	M692T1410		0.980067	0.546534	0.975149	0.567533	1.01113	0.933296
	M692T1522		1.0073	0.822943	0.995306	0.931066	0.984596	0.915865
	M692T1607		1.07487	0.0665996	0.911276	0.0887665	1.02063	0.915865
	M693T1115		1.01711	0.798755	0.988028	0.912424	1.02955	0.92581
	M693T1266		0.913882	0.0189355	1.00873	0.883751	0.991886	0.934805
	M693T1382		1.08742	0.0895603	1.03671	0.642215	1.0542	0.764732
	M693T1410		0.997357	0.936669	0.971238	0.502864	1.02464	0.862083
	M693T1416		1.03504	0.411343	1.06329	0.446376	1.05592	0.776866
	M693T1474		1.08129	0.121102	1.05641	0.502422	1.06125	0.731373
	M693T1507		1.10718	0.0379612	0.999344	0.993781	1.0152	0.934805
	M693T1612		1.23161	0.00093467	0.874498	0.0883764	1.06073	0.823629
	M693T1622		1.19902	0.00653955	1.00061	0.995462	0.951452	0.891244
	M693T1644		1.20564	0.00381816	0.961671	0.73619	0.951411	0.890941
	M694T1382		1.08244	0.10877	1.03318	0.688076	1.06875	0.665944
	M694T1410		0.977906	0.500496	0.987596	0.805108	1.01984	0.890941
	M694T1416		1.02225	0.60438	1.10643	0.103049	1.0201	0.92581
	M694T1474		1.08037	0.150434	1.03883	0.67253	1.0806	0.640268
	M694T1543		1.19004	0.000257476	0.833481	0.00854063	1.16282	0.258421
	M694T1612		1.24505	0.000134173	0.893047	0.16421	1.02901	0.917526
	M694T1622		1.17721	0.0270103	1.00896	0.951179	0.918704	0.808222
	M695T1251		1.17968	0.0342885	0.979435	0.891257	1.06587	0.868878
	M695T1326		1.6734	4.27336e-08	1.12307	0.341225	1.14899	0.555359
	M695T1410		1.00076	0.982319	0.986208	0.752888	1.02348	0.862083
	M695T1529		1.19817	0.00102422	0.907938	0.289206	1.09939	0.643304
	M695T1601		1.28027	2.55314e-06	0.888415	0.086624	0.990078	0.957621
	M695T1691		1.19985	0.0384128	0.884073	0.405651	1.04496	0.915865
	M696T1251		1.13073	0.04704	0.987445	0.914022	1.03825	0.901776
	M696T1326		1.71728	2.37156e-09	1.07364	0.521847	1.17039	0.439048
	M697T1410		0.969679	0.42789	0.99261	0.91145	1.0093	0.934805
	M698T1267		0.911081	0.00100887	0.998862	0.969914	0.996305	0.950944
	M698T1306		0.984557	0.754577	0.9781	0.767149	1.00946	0.94641
	M698T1449		1.39516	2.79769e-07	1.37423	4.98778e-05	1.08765	0.757445
	M698T1541		8.8431	1.04236e-05	2.1177	0.000714714	1.01555	0.971543
	M699T1306		1.0043	0.936679	0.978896	0.792598	0.996243	0.975437
	M699T1357		1.79057	0.0113819	0.684051	0.262384	1.10311	0.9219
	M700T1306		0.985175	0.792644	0.952053	0.486584	1.04193	0.838632
	M701T1305		0.994633	0.909939	0.963148	0.583263	0.939919	0.754288
	M703T1365		1.12883	0.00126662	0.955765	0.445932	1.00469	0.965044
	M703T485		1.41322	1.80471e-07	0.913987	0.327172	0.982846	0.934805
	M704T1366		1.13618	0.00249847	0.932449	0.223828	1.02409	0.896056
	M704T486		1.34943	1.81921e-06	0.924186	0.383041	0.983393	0.934805
	M705T1612		1.07792	0.0993876	0.920258	0.318476	1.06543	0.743719
	M705T485		1.40825	3.19712e-06	0.926866	0.485747	1.0269	0.932896
	M705T704		3.57209	0.0155856	0.845138	0.789365	1.19541	0.890941
	M706T485		1.36504	3.77624e-06	0.934039	0.485747	1.01452	0.944833
	M706T704		3.27271	0.0112339	0.897629	0.862107	1.15964	0.896594
	M707T1265		0.952002	0.267279	1.02309	0.754582	0.999899	0.999619
	M707T485		1.3718	2.57349e-05	0.948147	0.613641	1.05685	0.874196
	M707T704		3.11555	0.0131535	0.9061	0.87532	1.19026	0.886531
	M708T1266		0.909394	0.0127919	1.01023	0.845845	0.982121	0.890941
	M708T485		1.37331	2.63606e-05	0.942196	0.568896	1.0702	0.822519
	M708T704		3.08517	0.0127689	0.906546	0.875063	1.20854	0.874196
	M709T1266		0.924746	0.0401827	0.998589	0.975965	1.01754	0.900823
	M709T1410		1.03334	0.428986	0.969869	0.616367	1.01691	0.92581
	M709T1518		1.10688	0.17015	0.94453	0.630948	0.994722	0.971824
	M709T1522		1.1482	0.00148827	0.930522	0.244578	1.02492	0.901776
	M709T1574		1.25655	5.64725e-06	0.977416	0.809682	1.01744	0.934805
	M709T485		1.37666	2.063e-05	0.942441	0.568896	1.0739	0.784218
	M709T704		3.06895	0.0127689	0.920198	0.891257	1.19993	0.884138
	M710T1265		0.935475	0.0950206	1.00512	0.927467	1.01151	0.934805
	M710T485		1.36902	1.76247e-05	0.942306	0.564759	1.0672	0.823629
	M711T1114		1.07489	0.306415	0.999221	0.994091	1.03991	0.901776
	M711T1265		1.00214	0.963181	0.976338	0.689192	1.04425	0.764732
	M711T1301		1.03633	0.470438	1.05572	0.48871	1.0554	0.764732
	M711T1410		1.04428	0.298607	0.961762	0.513944	1.05947	0.608477
	M711T1522		1.10512	0.00381407	0.940834	0.18394	1.05629	0.640268
	M711T1574		1.25312	0.000131949	0.980673	0.850367	1.06614	0.767355
	M711T1610		1.29602	7.25742e-07	0.896751	0.0739018	1.03302	0.900823
	M712T1115		1.06533	0.386475	1.00102	0.99378	1.04666	0.901194
	M712T1410		1.03884	0.349333	0.966908	0.562435	1.05149	0.660355
	M712T1522		1.12555	0.00188781	0.932177	0.159793	1.03736	0.856171
	M712T1574		1.18935	0.00072709	1.01686	0.872502	1.01895	0.934805
	M712T1609		1.15907	0.000117704	0.906349	0.0841812	1.03935	0.881516
	M713T1410		1.04241	0.280089	0.962211	0.486465	1.05173	0.640268
	M713T1522		1.12818	0.000189346	0.947342	0.30369	1.02402	0.900823
	M713T1574		1.12838	0.0172236	0.992685	0.927467	1.05474	0.764732
	M713T1802		1.95038	4.4472e-10	1.12038	0.409994	1.10572	0.743209
	M713T485		1.07191	0.00381647	0.97212	0.189552	1.03186	0.435565
	M713T704		1.78312	0.00488996	1.11903	0.6736	1.12888	0.868127
	M713T781		0.659828	0.000586698	1.13777	0.550902	1.05505	0.933336
	M714T1802		1.85635	2.0257e-09	1.12505	0.389721	1.09511	0.769476
	M714T485		1.05975	0.0397448	1.00101	0.976918	1.00514	0.944833
	M714T781		0.661037	0.000699202	1.1319	0.567176	1.06567	0.9219
	M720T1612		1.03807	0.527672	0.980815	0.874646	1.00022	0.999619
	M721T1612		1.08239	0.131063	0.986257	0.885972	0.937045	0.711221
	M721T486		1.14087	3.33631e-05	0.967018	0.410358	1.02519	0.838632
	M721T705		2.32655	0.00311013	1.06462	0.883751	1.13697	0.891244
	M722T1442		0.905466	0.189651	0.869029	0.180457	1.02582	0.934805
	M722T485		1.15107	4.54622e-06	0.950355	0.141318	1.03639	0.69215
	M722T704		2.44997	0.00280019	1.05302	0.902307	1.15538	0.886531
	M723T1410		0.952323	0.151698	0.943283	0.20586	1.03067	0.862083
	M723T485		1.37437	2.16158e-06	0.924309	0.421145	1.03503	0.901776
	M723T704		2.98232	0.00971521	0.931888	0.899281	1.15637	0.896056
	M724T485		1.39382	4.54638e-06	0.920961	0.431767	1.01345	0.947307
	M725T1266		0.950871	0.290366	1.00606	0.927467	1.01714	0.915865
	M725T1730		1.46989	6.11603e-09	0.973629	0.803079	1.07007	0.764732
	M725T1859		1.64632	3.16205e-12	0.944904	0.564759	1.07771	0.764732
	M726T1730		1.37926	2.05513e-07	0.987682	0.915184	1.05312	0.886531
	M727T1265		0.946649	0.18665	1.01048	0.883078	1.0232	0.896056
	M727T920		1.58782	5.52873e-13	0.982957	0.873829	1.1979	0.00954914
	M728T1265		0.943754	0.162206	1.01294	0.851568	1.01271	0.934805
	M729T1265		0.948865	0.16722	1.00793	0.892689	1.02788	0.868127
	M729T485		1.04361	0.12552	0.985355	0.674289	1.01243	0.901776
	M729T704		1.49585	0.00747445	1.14746	0.506228	1.07109	0.901776
	M730T485		1.05306	0.0603695	0.972736	0.446376	1.02568	0.776866
	M730T704		1.46572	0.0113823	1.15094	0.499389	1.09641	0.886531
	M733T1946		0.865791	0.254982	0.907185	0.652273	1.01092	0.971824
	M734T1307		0.903404	0.0196254	1.0525	0.478826	0.963459	0.868127
	M735T740		1.11865	0.748865	0.64952	0.39765	1.22269	0.886531
	M735T781		0.74039	4.91256e-05	1.0961	0.499761	1.02916	0.934805
	M735T802		1.33432	3.27098e-15	0.884291	1.48052e-05	0.990003	0.934805
	M736T740		1.15974	0.661217	0.648232	0.379429	1.1617	0.900823
	M736T780		0.762342	9.22465e-05	1.08419	0.545455	1.0526	0.901776
	M736T802		1.34161	6.38899e-16	0.884626	1.94907e-05	0.994116	0.94641
	M737T802		1.68741	1.73148e-22	0.833355	2.05337e-05	1.0282	0.887298
	M738T1522		1.00584	0.842637	0.960695	0.368966	1.01385	0.915772
	M738T802		1.68139	1.75102e-22	0.831876	1.68933e-05	1.03653	0.838632
	M739T1214		0.908849	0.0791196	1.12607	0.0706661	1.07099	0.704311
	M739T1266		0.936661	0.0727198	0.996296	0.932871	0.996924	0.967508
	M739T485		1.12825	0.000113345	0.973406	0.502422	1.01855	0.890941
	M739T704		2.37469	0.00194477	1.04266	0.912424	1.14838	0.886531
	M739T751		4.0007	7.57555e-05	0.981807	0.96318	1.09276	0.933336
	M739T801		2.17533	5.21663e-19	0.775013	0.000402263	1.09077	0.680684
	M740T1214		0.90868	0.0849531	1.14218	0.03587	1.06461	0.754714
	M740T485		1.1564	4.01806e-05	0.961975	0.379661	1.02481	0.868878
	M740T801		2.18403	7.26396e-19	0.773276	0.000402263	1.09662	0.658971
	M741T1088		1.42706	0.00702608	1.26902	0.172733	1.16113	0.669912
	M741T1214		0.92889	0.150862	1.11454	0.109665	1.05005	0.881516
	M741T1442		1.12116	0.147216	0.977294	0.880761	1.03085	0.92581
	M741T801		2.18357	6.38421e-19	0.774716	0.000456288	1.09737	0.658971
	M742T1058		1.42377	0.0219891	1.15542	0.567533	0.939964	0.932896
	M742T1088		1.42344	0.00843005	1.28373	0.154546	1.15868	0.679714
	M742T1442		1.04531	0.563149	0.993579	0.96318	1.03366	0.917
	M742T181		0.794482	3.19033e-09	0.997008	0.956125	0.854899	1.00597e-05
	M742T784		1.29583	0.0204283	1.14979	0.39765	1.07921	0.886531
	M742T802		1.95701	2.09468e-15	0.777893	0.000694918	1.09912	0.658971
	M743T1058		1.24597	0.0749563	1.08896	0.711999	0.945606	0.926602
	M743T1087		1.50341	0.00285312	1.29578	0.166149	1.14221	0.767355
	M743T354		0.92847	0.578949	1.0337	0.902031	1.12661	0.857583
	M743T784		1.30152	0.0127204	1.16543	0.339274	1.05199	0.915772
	M743T801		1.53488	1.5363e-09	0.837763	0.00466522	1.04806	0.868878
	M744T782		1.13196	0.0768766	1.06172	0.581485	1.10314	0.823629
	M745T485		1.05374	0.0764988	0.97185	0.425378	1.03382	0.653843
	M745T704		1.67394	0.00631654	1.13044	0.603556	1.12959	0.858671
	M745T799		0.195455	2.40665e-06	1.14185	0.565592	0.907029	0.896594
	M746T799		0.195435	3.15469e-06	1.13866	0.567533	0.904531	0.896056
	M747T798		0.200353	3.62416e-06	1.13066	0.567533	0.910537	0.896056
	M748T797		0.194402	3.07223e-06	1.17085	0.506228	0.905411	0.896056
	M751T1351		1.30379	0.000104974	0.928106	0.513944	0.969418	0.932896
	M751T781		0.699948	2.71501e-05	1.11853	0.485395	1.03828	0.934805
	M753T1246		1.60536	0.00810034	1.14569	0.583263	1.12386	0.896594
	M753T1290		1.81515	0.000216221	1.04088	0.892689	1.13626	0.886531
	M753T802		1.37466	2.76076e-17	0.894884	6.03788e-05	1.01295	0.901776
	M754T804		1.28128	2.49948e-09	0.945283	0.210977	0.955031	0.552715
	M755T1112		0.940665	0.493959	1.10425	0.511031	1.03265	0.934805
	M755T802		1.63999	2.56594e-21	0.83813	5.94682e-05	1.03755	0.838632
	M755T939		1.19474	0.014706	1.02753	0.845845	1.09064	0.77948
	M756T802		1.67169	2.32509e-21	0.839165	0.000234065	1.04574	0.792422
	M756T939		1.14338	0.0255621	1.01006	0.930977	1.08623	0.767355
	M757T739		1.03428	0.831219	0.849968	0.48871	1.07896	0.901776
	M758T486		1.18573	2.84025e-07	0.942745	0.109175	0.988513	0.934805
	M759T486		1.13123	0.00803021	0.930805	0.345868	1.03737	0.886531
	M759T806		1.11078	0.00227271	0.942953	0.17841	1.02122	0.890941
	M760T485		1.1503	1.70131e-06	0.960073	0.255154	1.01096	0.92581
	M760T704		2.04859	0.00210244	1.08304	0.81357	1.08888	0.901776
	M761T1299		0.930727	0.0344065	0.973702	0.54426	1.01099	0.934805
	M761T485		1.14868	6.0985e-06	0.965329	0.401812	1.02354	0.886531
	M761T704		2.00977	0.00183872	1.06031	0.863529	1.12108	0.886531
	M761T803		1.30435	5.26527e-12	0.918533	0.015608	1.04471	0.624151
	M762T485		1.14033	1.11534e-05	0.96245	0.359075	1.03	0.847784
	M762T803		1.16265	0.00323283	0.951854	0.492144	0.990217	0.944833
	M763T486		1.09477	0.0053108	0.955335	0.485747	1.04885	0.754714
	M764T799		0.150917	1.10967e-09	1.58666	0.394673	1.0167	0.981596
	M765T1111		1.34104	7.61892e-07	0.905131	0.224693	1.0362	0.901776
	M766T1111		1.41083	1.88105e-05	0.937526	0.583561	1.03212	0.926602
	M766T782		0.712059	9.45894e-05	1.10734	0.511031	0.995688	0.984136
	M767T1110		1.53283	2.08917e-07	0.870948	0.233746	1.09925	0.764732
	M767T781		0.715527	5.79282e-05	1.11444	0.483729	0.985785	0.957648
	M768T1109		1.56621	1.80378e-07	0.867227	0.24259	1.11377	0.731373
	M769T1109		1.72073	6.88237e-06	0.867258	0.425378	1.12232	0.792422
	M771T804		1.40317	6.99377e-16	0.88312	0.000387036	1.03423	0.823629
	M771T836		7.43301	6.99482e-05	1.30219	0.595511	1.94595	0.498136
	M773T1058		0.671247	0.0444139	1.26258	0.485395	0.904387	0.9219
	M777T1089		1.55291	0.00447193	1.18861	0.472589	1.18897	0.679714
	M780T1366		1.14695	0.0171458	0.951447	0.595511	0.971999	0.92581
	M781T1365		1.19454	0.000108808	0.945887	0.421145	1.01118	0.939173
	M783T1111		1.44219	5.46007e-07	0.88813	0.20859	1.04673	0.896594
	M787T1088		1.42012	0.00647221	1.25801	0.18394	1.16747	0.658971
	M788T1088		1.43266	0.00597298	1.27313	0.163973	1.15994	0.679714
	M788T802		1.20726	2.51079e-09	0.930457	0.00245546	0.969234	0.669355
	M789T1065		1.42968	0.00247895	0.834475	0.358711	1.10137	0.887298
	M789T1088		1.38795	0.00727604	1.2307	0.246819	1.18952	0.577013
	M789T802		1.24176	3.93054e-10	0.927954	0.000396307	0.960616	0.503834
	M789T805		1.13232	0.000634493	0.96389	0.442602	0.973631	0.868127
	M790T740		2.69508	0.0142485	0.429824	0.108995	1.84865	0.528567
	M790T802_1		1.41576	2.21617e-20	0.890102	2.02392e-06	1.00891	0.933336
	M790T802_2		1.40391	2.84512e-15	0.904624	5.68472e-06	1.00005	0.999619
	M791T802		1.45036	7.65374e-21	0.885172	5.84819e-06	1.01883	0.886531
	M792T1061		1.35769	0.306415	0.999353	0.998038	1.15741	0.900823
	M792T802_1		1.61376	2.44903e-21	0.889086	0.000996962	1.02807	0.868878
	M792T802_2		1.73689	2.0211e-21	0.84767	0.000402263	1.05413	0.725866
	M793T802_1		1.67467	2.02319e-10	0.872993	0.141422	1.0423	0.900823
	M793T802_2		1.2059	0.00337909	0.869967	0.0172667	1.06324	0.725866
	M794T802		1.06238	0.456827	0.882553	0.0500047	1.06952	0.680684
	M795T801		0.128147	5.33929e-08	1.80058	0.425378	0.93122	0.952065
	M795T804		1.43864	0.00062879	0.969903	0.862715	1.04861	0.930436
	M796T490		0.802854	0.00130919	0.967351	0.752764	0.961249	0.900823
	M796T801		0.106371	3.26908e-08	2.01012	0.414327	0.898695	0.944833
	M797T1822		2.00606	8.54138e-08	0.905562	0.562435	0.950535	0.901776
	M797T801		0.0927651	3.97593e-09	2.03559	0.420338	0.761116	0.900823
	M798T1822		1.9443	5.75675e-08	0.914003	0.572953	0.910973	0.823629
	M799T1011		1.01528	0.902862	1.12128	0.484846	1.05328	0.915865
	M799T1116		1.24087	0.00104779	1.00845	0.938862	1.06528	0.838632
	M800T1116		1.28024	0.000686943	1.00498	0.965444	1.06851	0.830611
	M803T1983		2.66201	1.55337e-09	1.3087	0.0693017	0.932487	0.891244
	M805T1108		1.08307	0.122092	0.926423	0.345868	1.02926	0.901776
	M805T1999		4.49341	1.01756e-06	1.48387	0.136276	0.856938	0.838632
	M806T1999		4.68352	1.51473e-06	1.48265	0.141551	0.857784	0.838632
	M807T1999		4.37394	1.19938e-06	1.48292	0.141318	0.859771	0.847784
	M808T1999		12.6726	1.70978e-06	1.56231	0.157833	0.82282	0.822519
	M808T800		1.23729	2.05513e-07	0.848023	0.000241016	1.02118	0.915772
	M815T1380		1.30722	0.0030576	0.946346	0.749414	1.08478	0.886531
	M818T1110		1.22619	0.000372174	0.924531	0.36673	1.04388	0.886531
	M819T1782		2.28237	8.08019e-06	1.36461	0.202658	0.883987	0.891244
	M820T1109		1.22533	0.000183893	0.923499	0.318294	1.05916	0.776866
	M821T1109		1.20629	0.000249456	0.925755	0.322959	1.06058	0.764732
	M821T1120		1.02196	0.624405	1.02578	0.686111	1.01046	0.934805
	M821T1874		2.47724	2.07514e-07	1.57779	0.0124027	0.901787	0.891244
	M821T1999		1.9502	1.84383e-17	1.12793	0.0819687	0.996113	0.971824
	M822T1109		1.22935	0.000133119	0.915507	0.236778	1.05455	0.822519
	M822T1999		1.96009	5.59507e-17	1.14025	0.0585025	0.99497	0.968135
	M823T1060		0.301801	0.0985521	2.58468	0.506228	0.842269	0.944833
	M824T1060		0.422074	0.116577	1.91361	0.485747	0.880171	0.944833
	M826T1057		0.737745	0.0217108	1.13799	0.497074	0.93322	0.901776
	M827T1057		0.766597	0.0401827	1.09296	0.606327	0.960681	0.934805
	M831T1105		27.1412	0.00566387	0.432445	0.38892	2.01113	0.792422
	M831T1118		1.12527	0.308532	1.13565	0.421145	1.04168	0.933766
	M832T1118		1.12655	0.316699	1.13971	0.421145	1.04976	0.9219
	M833T1118		1.17823	0.235986	1.16869	0.373198	1.02169	0.952065
	M835T1541		2.74555	7.78231e-07	1.64651	0.00234584	0.991168	0.977016
	M835T1801		1.15701	0.0133699	1.07724	0.383041	1.07355	0.731373
	M835T1881		2.56866	3.08201e-06	1.24086	0.485944	0.70873	0.503834
	M836T1881		2.51543	5.1366e-06	1.25207	0.478826	0.702747	0.492934
	M837T1395		1.81794	1.41975e-10	1.49181	8.86171e-06	1.09526	0.69215
	M837T1443		1.38376	1.45292e-06	1.39555	8.97176e-05	1.15148	0.528567
	M837T1540		5.62964	1.63059e-05	2.11495	0.000482746	1.00496	0.987097
	M838T1540		5.1685	1.54072e-05	2.09437	0.000630208	1.00955	0.979842
	M839T1445		2.82621	1.27183e-09	2.04311	2.02392e-06	1.16364	0.679714
	M839T1540		6.51024	1.39226e-05	2.09329	0.00107185	1.00038	0.999619
	M840T1445		2.86967	2.41404e-09	2.06442	2.02392e-06	1.1629	0.680684
	M841T1445		2.83167	8.6505e-10	2.03706	2.02392e-06	1.16003	0.680684
	M842T1445		2.68287	6.60656e-09	2.09455	2.01225e-06	1.15711	0.704576
	M843T1445		2.78508	3.00907e-10	1.99302	3.20218e-06	1.15455	0.711221
	M849T1302		0.604902	1.81921e-06	0.990069	0.953917	0.922546	0.868127
	M851T1881		1.89497	1.07962e-08	1.04761	0.793254	0.828204	0.350483
	M852T1117		1.05804	0.262926	1.03632	0.613641	1.02756	0.900823
	M853T1117		1.05693	0.298334	1.04492	0.558713	1.0135	0.934805
	M853T1239		2.68473	2.5088e-07	1.41706	0.0681377	1.06584	0.915772
	M853T1288		1.67026	8.83911e-08	1.25536	0.0681377	1.03507	0.934805
	M853T1540		1.68444	4.14412e-09	1.40393	3.23932e-05	1.02162	0.934805
	M854T1239		2.64675	7.30131e-07	1.43606	0.0666792	1.05823	0.931192
	M854T1540		1.49745	2.20314e-08	1.3675	7.96278e-05	1.02558	0.933336
	M855T1446		1.533	1.06715e-15	1.27593	1.83506e-06	1.06211	0.679714
	M856T1263		2.29342	2.54146e-06	1.67409	0.0139564	0.890741	0.886531
	M856T1446		1.59715	5.22852e-17	1.27606	2.0492e-06	1.05451	0.757445
	M857T1446		1.61532	2.20982e-16	1.18157	0.00465304	1.04364	0.886531
	M861T1445		2.05038	1.41975e-10	1.71015	1.88827e-06	1.12307	0.679714
	M862T1445		2.56172	1.12488e-12	1.79457	3.40161e-06	1.12237	0.754714
	M869T1401		2.04991	1.14442e-06	1.57395	0.0123793	0.87887	0.838632
	M869T1551		4.88266	3.12552e-07	1.56941	0.04213	0.724687	0.33775
	M870T1401		2.03372	2.09277e-06	1.57982	0.0141048	0.878205	0.838632
	M870T1551		5.16918	4.85191e-07	1.57004	0.048041	0.721585	0.33775
	M871T1401		1.89485	2.22734e-06	1.5433	0.015608	0.877537	0.837503
	M871T1445		1.92177	6.66981e-12	1.5511	1.05534e-05	1.09794	0.776866
	M871T1551		3.9413	1.19997e-06	1.54867	0.064713	0.72797	0.409987
	M875T1445		2.69695	2.71742e-09	1.96966	6.63336e-06	1.10121	0.868878
	M877T1445		2.24384	6.36298e-13	1.71127	2.02392e-06	1.09366	0.822519
	M880T1305		0.985836	0.781444	1.00681	0.931066	1.01275	0.934805
	M881T1305		0.993852	0.888013	0.962315	0.558713	1.01356	0.934805
	M881T1842		1.31644	0.000649554	0.9045	0.406599	1.06182	0.838632
	M885T1402		1.55678	1.77685e-08	1.15215	0.149516	0.93217	0.776866
	M885T1551		1.98589	6.65186e-12	1.19012	0.113614	0.871342	0.528567
	M891T1111		1.31249	0.0186891	1.29479	0.0933317	1.04709	0.926088
	M892T1445		3.51915	1.12713e-11	1.91026	8.56369e-07	1.13313	0.680684
	M893T1445		2.25571	1.13163e-10	1.78181	8.76121e-07	1.12202	0.69215
	M894T1445		2.63509	7.31111e-13	1.71998	1.84849e-06	1.07589	0.881516
	M895T1445		2.21511	3.97692e-12	1.76892	1.88394e-07	1.12334	0.757445
	M895T1455		1.27875	0.0383082	0.930482	0.728991	1.01917	0.957648
	M896T1455		1.29447	0.0384128	0.930292	0.739513	1.02527	0.948448
	M897T1445		2.6775	4.28128e-14	1.63277	2.0492e-06	1.08678	0.816856
	M915T1620		1.20718	0.137533	1.25257	0.318134	1.1409	0.868878
	M919T1718		1.45851	0.000562992	0.926519	0.697182	1.03898	0.934805
	M920T1718		1.54158	0.000484962	0.93028	0.735246	1.01356	0.971743
	M925T1307		1.25114	0.159622	0.970606	0.914022	1.00734	0.984136
	M927T1307		1.15628	0.297622	0.99107	0.96823	1.03004	0.944897
	M928T1307		1.16393	0.2916	0.987953	0.960622	1.03778	0.934805
	M929T1307		1.13943	0.333402	0.993421	0.975965	1.02124	0.957621
	M939T1445		2.11267	8.54138e-08	1.92375	1.83506e-06	1.15619	0.658971
	M940T1445		3.04348	1.41975e-10	2.06822	1.94613e-06	1.1313	0.764732
	M957T1445		2.81212	2.38943e-10	1.98149	4.34458e-06	1.09072	0.886531
	M967T1786		1.87967	0.000767473	3.43153	0.000317039	1.22872	0.896056
	M968T1786		1.78843	0.00110702	3.14395	0.000333278	1.2122	0.900823
	M977T1113		1.77528	0.00668884	0.951547	0.897053	1.04251	0.947307
	M978T1113		1.77972	0.00733531	0.950217	0.895927	1.03492	0.954571
	M979T1112		1.69409	0.0139187	0.969306	0.930715	1.02284	0.969553
	M1010T1116		26.7911	0.0341289	0.671859	0.711999	2.13177	0.764732
	M1033T1618		1.73917	0.0154798	1.11583	0.739513	1.14533	0.890941
	M1034T1618		2.23575	0.0154798	1.08216	0.884733	1.22373	0.887298
	M1061T485		1.43065	9.95932e-05	0.960172	0.778959	1.04639	0.901776
	M1062T485		1.41385	0.000370105	0.95589	0.767308	1.03051	0.934805
	M1151T1524		1.58199	0.000114428	0.699639	0.0109487	1.10122	0.868127
	M1151T1562		1.03418	0.820755	1.28384	0.273202	1.08456	0.901194
	M1151T1612		1.3198	0.0107481	0.905841	0.594734	1.06649	0.901776
	M1169T1523		1.31474	0.00081239	0.892123	0.358952	1.04751	0.901776
	M1169T1573		1.46962	4.92498e-05	0.921557	0.553332	1.05281	0.901776
	M1170T1523		1.32572	0.000826713	0.874059	0.327172	1.06417	0.896056
	M1170T1573		1.46804	9.80795e-06	0.933898	0.568896	1.08076	0.862083
	M1187T1523		1.28149	0.000509768	0.893197	0.345868	1.0452	0.901776

## Sheet: Table S5 VP proteins
Title:	Maize metabolome and proteome responses to controlled cold stress partly mimic early-sowing effects in the field and differ from those of Arabidopsis
Authors:	M. Urrutia, M. Blein-Nicolas, S. Prigent, S. Bernillon, C. Deborde, T. Balliau, M. Maucourt, D. Jacob, P. Ballias, C. Bénard, H. Sellier, Y. Gibon, C. Giauffret, M. Zivy, A. Moing
Table S5: Results of volcano plot analyses (Fig. 3) for temperature-steps for all proteins measured using LC-MS/MS, and expressed on a relative abundance basis, in young leaves of maize hybrids cultivated in growth chamber. Wilcoxon test with FDR correction and ratio between means. Ratios above 1.20 or below 0.83 are in bold. Corrected P-values below 0.01 are in red. When the two threshlods are p…
Comparison	16°C / 20°C		13°C / 16°C		8.5°C / 13°C
Protein accession	ratios between means	P-values	ratios between means	P-values	ratios between means	P-values	Protein name	Protein description	GO terms and KEGG Pathway	Mercator bins	Involved in reaction (CornCyc 8.0)
AC188023.3_FGP005	0.920069	0.0850822	0.876562	0.0530731	1.20865	0.000614295		AC188023.3_FGP005 seq=translation; coord=6:165316789..165317941:1; parent_transcript=AC188023.3_FGT005; parent_gene=AC188023.3_FG005	no GO term or kegg pathway	No Mercator annotation	Not present in CornCyc 8.0
AC189750.4_FGP004	0.777253	6.0772e-09	1.28785	2.85151e-08	1.0919	0.0783849	Adenylyl-sulfate reductase	AC189750.4_FGP004 seq=translation; coord=7:152351854..152354543:-1; parent_transcript=AC189750.4_FGT004; parent_gene=AC189750.4_FG004	no GO term or kegg pathway	25.2.1.3, 35.2	ADENYLYLSULFATE-REDUCTASE-RXN (EC-1.8.99.2), 1.8.4.9-RXN (EC-1.8.4.9)
AC192244.3_FGP001	0.974128	0.255876	0.977718	0.582644	1.04897	0.101636		AC192244.3_FGP001 seq=translation; coord=5:76210306..76210828:1; parent_transcript=AC192244.3_FGT001; parent_gene=AC192244.3_FG001	no GO term or kegg pathway	No Mercator annotation	Not present in CornCyc 8.0
AC196475.3_FGP004	1.04421	0.54725	0.910504	0.305281	1.08434	0.490371	Caffeate O-methyltransferase	AC196475.3_FGP004 seq=translation; coord=4:32249665..32251536:-1; parent_transcript=AC196475.3_FGT004; parent_gene=AC196475.3_FG004	rn00944: Flavone and flavonol biosynthesis;	21.6.1.7	RXN-1104 (EC-2.1.1.68)
AC196961.2_FGP003	1.04134	0.249677	1.05099	0.281591	1.00127	0.984459		AC196961.2_FGP003 seq=translation; coord=7:148082947..148083258:1; parent_transcript=AC196961.2_FGT003; parent_gene=AC196961.2_FG003	no GO term or kegg pathway	No Mercator annotation	Not present in CornCyc 8.0
AC198418.3_FGP005	0.945208	0.115863	1.23861	3.79139e-08	1.0811	0.0362666		AC198418.3_FGP005 seq=translation; coord=1:295106763..295189976:1; parent_transcript=AC198418.3_FGT005; parent_gene=AC198418.3_FG005	no GO term or kegg pathway	No Mercator annotation	Not present in CornCyc 8.0
AC202185.4_FGP004	1.16721	2.14862e-06	0.968555	0.522783	0.958144	0.336787		AC202185.4_FGP004 seq=translation; coord=1:122162499..122163689:1; parent_transcript=AC202185.4_FGT004; parent_gene=AC202185.4_FG004	no GO term or kegg pathway	No Mercator annotation	Not present in CornCyc 8.0
AC203535.4_FGP004	1.01548	0.54725	1.01378	0.741814	0.972289	0.274705		AC203535.4_FGP004 seq=translation; coord=3:157585737..157588160:-1; parent_transcript=AC203535.4_FGT004; parent_gene=AC203535.4_FG004	no GO term or kegg pathway	No Mercator annotation	Not present in CornCyc 8.0
AC204045.3_FGP005	1.01296	0.866019	1.00527	0.972126	0.94763	0.562695		AC204045.3_FGP005 seq=translation; coord=10:24601518..24602602:-1; parent_transcript=AC204045.3_FGT005; parent_gene=AC204045.3_FG005	no GO term or kegg pathway	No Mercator annotation	Not present in CornCyc 8.0
AC205897.3_FGP002	0.788658	0.00208521	1.15008	0.181112	1.00675	0.975853		AC205897.3_FGP002 seq=translation; coord=8:109041536..109041982:-1; parent_transcript=AC205897.3_FGT002; parent_gene=AC205897.3_FG002	no GO term or kegg pathway	No Mercator annotation	Not present in CornCyc 8.0
AC206788.3_FGP015	1.17958	0.0373242	1.06956	0.606847	1.07207	0.58988		AC206788.3_FGP015 seq=translation; coord=6:159888720..159892225:1; parent_transcript=AC206788.3_FGT015; parent_gene=AC206788.3_FG015	no GO term or kegg pathway	50.2.4	RXN-14424 (EC-2.4.1), RXN-14427 (EC-2.4.1)
AC206968.3_FGP003	0.974587	0.489511	0.930549	0.156606	1.12638	0.00174385		AC206968.3_FGP003 seq=translation; coord=2:46344346..46345626:-1; parent_transcript=AC206968.3_FGT003; parent_gene=AC206968.3_FG003	no GO term or kegg pathway	No Mercator annotation	Not present in CornCyc 8.0
AC207722.2_FGP009	1.10048	0.0251382	0.940474	0.43128	0.995625	0.977351		AC207722.2_FGP009 seq=translation; coord=7:147057063..147058228:-1; parent_transcript=AC207722.2_FGT009; parent_gene=AC207722.2_FG009	no GO term or kegg pathway	No Mercator annotation	Not present in CornCyc 8.0
AC207890.3_FGP002	1.18584	4.17096e-06	1.06416	0.130042	1.00812	0.849387		AC207890.3_FGP002 seq=translation; coord=4:94432879..94438375:1; parent_transcript=AC207890.3_FGT002; parent_gene=AC207890.3_FG002	no GO term or kegg pathway	No Mercator annotation	Not present in CornCyc 8.0
AC208077.3_FGP004	0.879148	0.00208517	1.14245	0.00638169	0.966461	0.628364		AC208077.3_FGP004 seq=translation; coord=5:199369478..199369756:-1; parent_transcript=AC208077.3_FGT004; parent_gene=AC208077.3_FG004	no GO term or kegg pathway	No Mercator annotation	Not present in CornCyc 8.0
AC208571.4_FGP001	1.03354	0.396263	1.03115	0.623778	0.946467	0.374086		AC208571.4_FGP001 seq=translation; coord=1:50700350..50712129:1; parent_transcript=AC208571.4_FGT001; parent_gene=AC208571.4_FG001	no GO term or kegg pathway	No Mercator annotation	Not present in CornCyc 8.0
AC209987.4_FGP010	1.9371	5.00991e-18	1.06079	0.488012	1.06997	0.317649		AC209987.4_FGP010 seq=translation; coord=5:46946530..46947446:-1; parent_transcript=AC209987.4_FGT010; parent_gene=AC209987.4_FG010	no GO term or kegg pathway	No Mercator annotation	Not present in CornCyc 8.0
AC211394.4_FGP004	1.28833	6.35051e-11	0.981621	0.780172	0.941215	0.254346	Acid phosphatase	AC211394.4_FGP004 seq=translation; coord=9:94249084..94255465:1; parent_transcript=AC211394.4_FGT004; parent_gene=AC211394.4_FG004	no GO term or kegg pathway	35.1	ACID-PHOSPHATASE-RXN (EC-3.1.3.2), PHOSPHOENOLPYRUVATE-PHOSPHATASE-RXN (EC-3.1.3.60), RXN0-5185 (EC-3.1.3), 4-NITROPHENYLPHOSPHATASE-RXN (EC-3.1.3.41)
AC211737.3_FGP012	1.08901	0.00411634	0.97481	0.649948	0.953927	0.368038		AC211737.3_FGP012 seq=translation; coord=5:193157657..193165368:1; parent_transcript=AC211737.3_FGT012; parent_gene=AC211737.3_FG012	no GO term or kegg pathway	No Mercator annotation	Not present in CornCyc 8.0
AC215201.3_FGP005	0.827528	8.95661e-10	0.933404	0.0347311	1.03117	0.485557		AC215201.3_FGP005 seq=translation; coord=6:142082329..142086400:1; parent_transcript=AC215201.3_FGT005; parent_gene=AC215201.3_FG005	no GO term or kegg pathway	No Mercator annotation	Not present in CornCyc 8.0
AC215260.3_FGP004	0.949351	0.0367288	1.02679	0.415453	1.0764	0.002473	Malate dehydrogenase (oxaloacetate-decarboxylating)	AC215260.3_FGP004 seq=translation; coord=3:17033772..17034278:1; parent_transcript=AC215260.3_FGT004; parent_gene=AC215260.3_FG004	no GO term or kegg pathway	35.1	OXALODECARB-RXN (EC-1.1.1.38)
AC216353.2_FGP005	0.977009	0.401061	1.03122	0.440183	0.997866	0.971836	Inorganic diphosphatase	AC216353.2_FGP005 seq=translation; coord=5:210593958..210594236:-1; parent_transcript=AC216353.2_FGT005; parent_gene=AC216353.2_FG005	no GO term or kegg pathway	50.3.6	INORGPYROPHOSPHAT-RXN (EC-3.6.1.1)
AC217401.3_FGP002	1.42037	5.67288e-12	1.00278	0.976693	0.934473	0.254346	Beta-glucosidase	AC217401.3_FGP002 seq=translation; coord=1:264855610..264864472:-1; parent_transcript=AC217401.3_FGT002; parent_gene=AC217401.3_FG002	no GO term or kegg pathway	50.3.2	3.2.1.21-RXN (EC-3.2.1.21)
AC217840.3_FGP001	1.05547	0.386711	0.988622	0.935431	1.05126	0.599005		AC217840.3_FGP001 seq=translation; coord=5:162843579..162844510:1; parent_transcript=AC217840.3_FGT001; parent_gene=AC217840.3_FG001	no GO term or kegg pathway	No Mercator annotation	Not present in CornCyc 8.0
AC225147.4_FGP002	0.856524	0.00331077	1.06197	0.43128	0.954108	0.659966		AC225147.4_FGP002 seq=translation; coord=1:292879723..292882219:-1; parent_transcript=AC225147.4_FGT002; parent_gene=AC225147.4_FG002	no GO term or kegg pathway	No Mercator annotation	Not present in CornCyc 8.0
AC231745.1_FGP003	1.02161	0.604448	1.0021	0.982925	0.971064	0.705413	Carboxylesterase	AC231745.1_FGP003 seq=translation; coord=9:18329697..18331617:-1; parent_transcript=AC231745.1_FGT003; parent_gene=AC231745.1_FG003	no GO term or kegg pathway	35.1	CARBOXYLESTERASE-RXN (EC-3.1.1.1)
AC233895.1_FGP001	0.931771	0.00677145	1.09105	0.00218095	0.98978	0.819318		AC233895.1_FGP001 seq=translation; coord=6:140407545..140410127:1; parent_transcript=AC233895.1_FGT001; parent_gene=AC233895.1_FG001	no GO term or kegg pathway	No Mercator annotation	Not present in CornCyc 8.0
AC233922.1_FGP005	1.01659	0.521116	0.993463	0.919314	1.02818	0.588286		AC233922.1_FGP005 seq=translation; coord=4:238055009..238057832:-1; parent_transcript=AC233922.1_FGT005; parent_gene=AC233922.1_FG005	no GO term or kegg pathway	7.5.7.2	METHENYLTHFCYCLOHYDRO-RXN (EC-3.5.4.9), METHYLENETHFDEHYDROG-NADP-RXN (EC-1.5.1.5)
AC234157.1_FGP002	0.8404	0.011866	1.04504	0.723976	1.03318	0.788446		AC234157.1_FGP002 seq=translation; coord=1:281107354..281109091:-1; parent_transcript=AC234157.1_FGT002; parent_gene=AC234157.1_FG002	no GO term or kegg pathway	No Mercator annotation	Not present in CornCyc 8.0
AC234522.1_FGP005	1.00376	0.951804	1.0688	0.208049	0.89419	0.00179981		AC234522.1_FGP005 seq=translation; coord=5:40951760..40952467:1; parent_transcript=AC234522.1_FGT005; parent_gene=AC234522.1_FG005	no GO term or kegg pathway	No Mercator annotation	Not present in CornCyc 8.0
GRMZM2G000256_P01	1.06176	0.00279565	0.944443	0.0253561	0.998663	0.980337	Photosystem II	GRMZM2G000256_P01 NP_001131501 hypothetical protein LOC100192838 seq=translation; coord=8:144233313..144236568:1; parent_transcript=GRMZM2G000256_T01; parent_gene=GRMZM2G000256	GO:0035450 extrinsic component of lumenal side of plastid thylakoid membrane	35.1	PSII-RXN (EC-1.10.3.9)
GRMZM2G000510_P03	1.08408	0.044164	0.925368	0.0891281	1.00139	0.984459		GRMZM2G000510_P03 NP_001105727 uncoupling protein seq=translation; coord=4:32433..63643:-1; parent_transcript=GRMZM2G000510_T03; parent_gene=GRMZM2G000510	GO:0006839 mitochondrial transport, GO:0055085 transmembrane transport	24.2.13, 2.4.2.3	Not present in CornCyc 8.0
GRMZM2G000622_P01	1.01616	0.674656	1.04591	0.307793	0.996695	0.96852	Phosphoribosylformylglycinamidine synthase	GRMZM2G000622_P01 NP_001130959 hypothetical protein LOC100192064 seq=translation; coord=1:268558195..268564501:-1; parent_transcript=GRMZM2G000622_T01; parent_gene=GRMZM2G000622	rn00230: Purine metabolism;	6.1.1.4	FGAMSYN-RXN (EC-6.3.5.3)
GRMZM2G001327_P01	0.894063	0.00059885	1.07424	0.0635218	0.985175	0.819318		GRMZM2G001327_P01 NP_001105933 elongation factor alpha2 seq=translation; coord=6:136692489..136695861:-1; parent_transcript=GRMZM2G001327_T01; parent_gene=GRMZM2G001327	GO:0006412 translation, GO:0003746 translation elongation factor activity	35.1, 17.5.1.1	Not present in CornCyc 8.0
GRMZM2G001500_P02	0.983796	0.583597	1.03547	0.42828	0.994159	0.931938		GRMZM2G001500_P02 NP_001152528 stromal 70 kDa heat shock-related protein seq=translation; coord=10:21722658..21727770:1; parent_transcript=GRMZM2G001500_T02; parent_gene=GRMZM2G001500	GO:0009532 plastid stroma, GO:0006457 protein folding	19.1.4.1, 35.1	Not present in CornCyc 8.0
GRMZM2G001696_P01	1.05078	0.000285316	0.997926	0.946497	0.973569	0.137748	Phosphoenolpyruvate carboxykinase (ATP)	GRMZM2G001696_P01 Q9SLZ0 Phosphoenolpyruvate carboxykinase [ATP] (PEP carboxykinase)(PEPCK)(EC 4.1.1.49)(Phosphoenolpyruvate carboxylase) seq=translation; coord=1:35739884..35744291:-1; parent_transcript=GRMZM2G001696_T01; parent_gene=GRMZM2G001696	GO:0006094 gluconeogenesis	3.10.1	PEPCARBOXYKIN-RXN (EC-4.1.1.49), 4.1.1.32-RXN (EC-4.1.1.32)
GRMZM2G001750_P01	0.884957	0.00183612	0.909715	0.0607177	1.05455	0.378105		GRMZM2G001750_P01 NP_001132290 hypothetical protein LOC100193730 seq=translation; coord=2:181540667..181548005:-1; parent_transcript=GRMZM2G001750_T01; parent_gene=GRMZM2G001750	GO:0042170 plastid membrane	35.2	Not present in CornCyc 8.0
GRMZM2G001898_P01	1.05748	0.0660902	1.04281	0.385982	0.987443	0.850573	Methylmalonate-semialdehyde dehydrogenase (CoA acylating)	GRMZM2G001898_P01 NP_001142146 hypothetical protein LOC100274311 seq=translation; coord=7:13844415..13850805:1; parent_transcript=GRMZM2G001898_T01; parent_gene=GRMZM2G001898	rn00280: Valine, leucine and isoleucine degradation; rn00410: beta-Alanine metabolism; rn00562: Inositol phosphate metabolism; rn00640: Propanoate metabolism;	35.1, 4.2.7.6.3	1.2.1.27-RXN (EC-1.2.1.27)
GRMZM2G001904_P01	1.02088	0.739468	1.05435	0.52206	0.916185	0.254633		GRMZM2G001904_P01 NP_001131450 hypothetical protein LOC100192785 seq=translation; coord=10:9138392..9143326:1; parent_transcript=GRMZM2G001904_T01; parent_gene=GRMZM2G001904	rn00670: One carbon pool by folate;	7.5.7.3	Not present in CornCyc 8.0
GRMZM2G001918_P01	1.11577	3.53756e-07	0.969875	0.408435	0.976505	0.611126		GRMZM2G001918_P01 NP_001168264 hypothetical protein LOC100382028 seq=translation; coord=1:39732003..39737097:1; parent_transcript=GRMZM2G001918_T01; parent_gene=GRMZM2G001918	GO:0009527 plastid outer membrane	35.1, 23.1.2.1	Not present in CornCyc 8.0
GRMZM2G002220_P01	0.85278	4.38e-13	1.0305	0.273891	1.01912	0.544864		GRMZM2G002220_P01 NP_001169899 hypothetical protein LOC100383793 seq=translation; coord=4:197363864..197368446:-1; parent_transcript=GRMZM2G002220_T01; parent_gene=GRMZM2G002220	GO:0006457 protein folding, GO:0009532 plastid stroma	19.1.6.1	Not present in CornCyc 8.0
GRMZM2G002416_P01	0.954731	0.262886	0.996478	0.967017	1.00252	0.977351	ATP citrate synthase	GRMZM2G002416_P01 seq=translation; coord=8:37409326..37412866:1; parent_transcript=GRMZM2G002416_T01; parent_gene=GRMZM2G002416	rn00020: Citrate cycle (TCA cycle); rn00720: Reductive carboxylate cycle (CO2 fixation);	5.1.1.2.2	ATP-CITRATE-PRO-S--LYASE-RXN (EC-2.3.3.8)
GRMZM2G002440_P01	1.01518	0.68	1.05849	0.210559	0.964882	0.490371		GRMZM2G002440_P01 NM_001147150 hypothetical protein LOC100272696 (LOC100272696)	GO:0005739 mitochondrion, GO:0006457 protein folding	19.1.3.3	Not present in CornCyc 8.0
GRMZM2G002959_P01	1.4044	3.78558e-07	1.01545	0.902454	1.03233	0.790898	Acyl-CoA oxidoreductase	GRMZM2G002959_P01 NP_001148492 glutaryl-CoA dehydrogenase seq=translation; coord=6:124146265..124151895:-1; parent_transcript=GRMZM2G002959_T01; parent_gene=GRMZM2G002959	rn00071: Fatty acid metabolism; rn00310: Lysine degradation; rn00380: Tryptophan metabolism;	5.7.3.2.1	ACYL-COA-OXIDASE-RXN (EC-1.3.3.6), RXN-12518 (EC-1.3.3.6)
GRMZM2G003096_P01	1.00941	0.788809	1.03098	0.52206	0.952843	0.227786		GRMZM2G003096_P01 NP_001148466 protein phosphatase 2C seq=translation; coord=3:14335790..14339102:1; parent_transcript=GRMZM2G003096_T01; parent_gene=GRMZM2G003096	GO:0036211 protein modification process	1.1.1.4.1.4	Not present in CornCyc 8.0
GRMZM2G003246_P01	0.950377	0.0336121	0.946105	0.0563271	1.01104	0.824095		GRMZM2G003246_P01 NP_001140832 hypothetical protein LOC100272907 seq=translation; coord=7:126535613..126537208:1; parent_transcript=GRMZM2G003246_T01; parent_gene=GRMZM2G003246	GO:0009532 plastid stroma	35.1	CARBOXYLESTERASE-RXN (EC-3.1.1.1), RXN-3284 (EC-4.2.1.105), RXN-3303 (EC-4.2.1.105), RXN-3625, RXN-5502
GRMZM2G003306_P01	1.08162	0.130399	0.976167	0.807366	1.02119	0.8427		GRMZM2G003306_P01 B6SJU3 Histone H2A seq=translation; coord=7:13578081..13579001:-1; parent_transcript=GRMZM2G003306_T01; parent_gene=GRMZM2G003306	GO:0003677 DNA binding	12.1.2	Not present in CornCyc 8.0
GRMZM2G003318_P01	1.1993	1.19503e-06	1.06859	0.148589	1.01295	0.824207		GRMZM2G003318_P01 NP_001149315 fibrillin1 seq=translation; coord=1:101266855..101270641:1; parent_transcript=GRMZM2G003318_T01; parent_gene=GRMZM2G003318	GO:0044420 extracellular matrix component	35.1	Not present in CornCyc 8.0
GRMZM2G003565_P03	0.884725	0.000237504	0.990708	0.897164	0.928457	0.0768285		GRMZM2G003565_P03 NP_001141147 hypothetical protein LOC100273233 seq=translation; coord=2:49056549..49061498:-1; parent_transcript=GRMZM2G003565_T03; parent_gene=GRMZM2G003565	no GO term or kegg pathway, no annotation in maizegdb	26.1.3.1, 35.1	Not present in CornCyc 8.0
GRMZM2G003762_P03	0.717737	1.40132e-20	0.890846	0.00143813	0.695989	5.9894e-22		GRMZM2G003762_P03 C4J9Y2 Putative uncharacterized protein seq=translation; coord=10:4673451..4676086:-1; parent_transcript=GRMZM2G003762_T03; parent_gene=GRMZM2G003762	no GO term or kegg pathway, no annotation in maizegdb	35.1, 35.2	Not present in CornCyc 8.0
GRMZM2G003883_P01	0.964577	0.0309185	1.02051	0.528211	1.05017	0.0646266	Pyruvate kinase	GRMZM2G003883_P01 NP_001105266 PK protein seq=translation; coord=3:44223365..44228905:-1; parent_transcript=GRMZM2G003883_T01; parent_gene=GRMZM2G003883	rn00010: Glycolysis / Gluconeogenesis; rn00230: Purine metabolism; rn00620: Pyruvate metabolism; rn00710: Carbon fixation in photosynthetic organisms;	2.1.1.8	PEPDEPHOS-RXN (EC-2.7.1.40)
GRMZM2G004224_P01	0.923182	0.0756644	0.963182	0.420692	0.944945	0.0925425		GRMZM2G004224_P01 seq=translation; coord=8:146461664..146461984:-1; parent_transcript=GRMZM2G004224_T01; parent_gene=GRMZM2G004224	no GO term or kegg pathway, no annotation in maizegdb	No Mercator annotation	Not present in CornCyc 8.0
GRMZM2G004298_P01	1.29325	2.07335e-11	0.952698	0.421808	1.01443	0.859329		GRMZM2G004298_P01 NP_001141799 hypothetical protein LOC100273935 seq=translation; coord=1:65994545..65996015:-1; parent_transcript=GRMZM2G004298_T01; parent_gene=GRMZM2G004298	GO:0030145 manganese ion binding	35.1	Not present in CornCyc 8.0
GRMZM2G004382_P01	0.852214	1.95423e-10	1.00047	0.991805	1.0514	0.0831684	Ketol-acid reductoisomerase (NADP(+))	GRMZM2G004382_P01 NP_001132259 hypothetical protein LOC100193695 seq=translation; coord=3:213623450..213627174:-1; parent_transcript=GRMZM2G004382_T01; parent_gene=GRMZM2G004382	rn00290: Valine, leucine and isoleucine biosynthesis; rn00770: Pantothenate and CoA biosynthesis;	4.1.3.2.2, 4.1.2.2.8.4	ACETOLACTREDUCTOISOM-RXN (EC-1.1.1.86)
GRMZM2G004528_P03	1.482	6.0772e-09	1.0379	0.674588	1.02073	0.817925	Inositol-3-phosphate synthase	GRMZM2G004528_P03 NP_001105968 putative inositol-3-phosphate synthase seq=translation; coord=9:149239142..149244150:1; parent_transcript=GRMZM2G004528_T03; parent_gene=GRMZM2G004528	GO:0008654 phospholipid biosynthetic process	50.5.5, 3.13.3.2.1, 35.1	MYO-INOSITOL-1-PHOSPHATE-SYNTHASE-RXN (EC-5.5.1.4)
GRMZM2G004534_P01	0.997168	0.911731	1.06271	0.0312982	0.99418	0.893066	Pyruvate kinase	GRMZM2G004534_P01 NP_001149198 LOC100282820 seq=translation; coord=10:4694280..4699187:-1; parent_transcript=GRMZM2G004534_T01; parent_gene=GRMZM2G004534	rn00010: Glycolysis / Gluconeogenesis; rn00230: Purine metabolism; rn00620: Pyruvate metabolism; rn00710: Carbon fixation in photosynthetic organisms;	50.2.7	PEPDEPHOS-RXN (EC-2.7.1.40)
GRMZM2G004880_P01	0.925001	5.50867e-05	1.02559	0.307793	1.00685	0.850419	([Pyruvate, phosphate dikinase] phosphate) phosphotransferase	GRMZM2G004880_P01 NP_001146034 hypothetical protein LOC100279565 seq=translation; coord=7:154417594..154421097:1; parent_transcript=GRMZM2G004880_T01; parent_gene=GRMZM2G004880	GO:0036211 protein modification process	3.10.2.2	RXN-13756 (EC-2.7.4.27)
GRMZM2G005024_P01	0.657367	1.46988e-09	0.959138	0.744254	1.1887	0.0296061	Tryptophan synthase	GRMZM2G005024_P01 P43284 Tryptophan synthase beta chain 2	rn00260: Glycine, serine and threonine metabolism; rn00400: Phenylalanine, tyrosine and tryptophan biosynthesis;	4.1.5.3.5.2	RXN0-2381 (EC-4.1.2.8), RXN0-2382 (EC-4.2.1.122), TRYPSYN-RXN (EC-4.2.1.20)
GRMZM2G005036_P01	1.07319	0.0112888	1.02384	0.626363	0.974359	0.520883	Quinol-cytochrome-c reductase	GRMZM2G005036_P01 NP_001146680 hypothetical protein LOC100280280 seq=translation; coord=6:160040980..160045154:-1; parent_transcript=GRMZM2G005036_T01; parent_gene=GRMZM2G005036	GO:0016485 protein processing	2.4.3.3.1, 18.10.2.2.1	RXN-15816 (EC-1.10.2.2)
GRMZM2G005552_P01	0.83842	3.25595e-06	1.11434	0.0173503	1.02856	0.608383		GRMZM2G005552_P01 NP_001105062 legumin-like protein seq=translation; coord=8:133178452..133180059:1; parent_transcript=GRMZM2G005552_T01; parent_gene=GRMZM2G005552	GO:0045735 nutrient reservoir activity	35.2, 35.1	Not present in CornCyc 8.0
GRMZM2G005887_P01	0.898395	9.63379e-10	0.986843	0.682443	1.03661	0.114534	Cysteine synthase	GRMZM2G005887_P01 P80608 Cysteine synthase (CSase)(EC 2.5.1.47)(O-acetylserine sulfhydrylase)(O-acetylserine (thiol)-lyase)(OAS-TL) seq=translation; coord=1:177027402..177032403:1; parent_transcript=GRMZM2G005887_T01; parent_gene=GRMZM2G005887	rn00270: Cysteine and methionine metabolism; rn00450: Selenoamino acid metabolism;	4.1.4.2.2, 50.2.5	ACSERLY-RXN (EC-2.5.1.47)
GRMZM2G005973_P01	0.888065	2.52592e-09	1.00735	0.869977	0.97627	0.528323		GRMZM2G005973_P01 NP_001150277 50S ribosomal protein L1 seq=translation; coord=6:143129124..143134721:1; parent_transcript=GRMZM2G005973_T01; parent_gene=GRMZM2G005973	GO:0003735 structural constituent of ribosome	17.7.2.1.1	Not present in CornCyc 8.0
GRMZM2G006130_P01	1.15327	3.53481e-07	1.03812	0.28486	0.945452	0.117661	Non-reducing end alpha-L-arabinofuranosidase	GRMZM2G006130_P01 C0P4P5 Putative uncharacterized protein seq=translation; coord=3:230006629..230017669:-1; parent_transcript=GRMZM2G006130_T01; parent_gene=GRMZM2G006130	GO:0005975 carbohydrate metabolic process , GO:0046373 L-arabinose metabolic process	21.3.2.2.3.1	3.2.1.55-RXN (EC-3.2.1.55)
GRMZM2G006363_P01	0.927267	0.00136716	0.904397	0.00396313	1.02732	0.616525		GRMZM2G006363_P01 NP_001167933 hypothetical protein LOC100381647 seq=translation; coord=4:3892218..3894361:-1; parent_transcript=GRMZM2G006363_T01; parent_gene=GRMZM2G006363	GO:0006355 regulation of transcription, DNA-templated	35.2	Not present in CornCyc 8.0
GRMZM2G006791_P01	1.06199	0.0162307	1.07595	0.0206412	0.958424	0.279818	L-ascorbate peroxidase	GRMZM2G006791_P01 NP_001149509 thylakoid-bound ascorbate peroxidase APx8 seq=translation; coord=5:172391880..172397063:-1; parent_transcript=GRMZM2G006791_T01; parent_gene=GRMZM2G006791	rn00053: Ascorbate and aldarate metabolism; rn00480: Glutathione metabolism;	10.4.1.1	RXN-12440 (EC-1.11.1.11), RXN-3521
GRMZM2G007012_P01	0.93483	0.308375	0.945461	0.56698	1.06565	0.513316	Flavonol 7-O-beta-glucosyltransferase	GRMZM2G007012_P01 NM_001158515 cytokinin-O-glucosyltransferase 1 (LOC100285624)	GO:0046527 glucosyltransferase activity	50.2.4	RXNQT-4397 (EC-2.4.1), RXNQT-4398 (EC-2.4.1), RXN-8264 (EC-2.4.1.237)
GRMZM2G007038_P01	0.910878	8.3187e-07	1.04257	0.123532	0.97176	0.409659		GRMZM2G007038_P01 seq=translation; coord=6:141685611..141689986:1; parent_transcript=GRMZM2G007038_T01; parent_gene=GRMZM2G007038	GO:0006412 translation	No Mercator annotation	Not present in CornCyc 8.0
GRMZM2G007195_P02	1.37332	5.25659e-08	1.0753	0.318568	1.03645	0.660543	UDP-glucuronate decarboxylase	GRMZM2G007195_P02 seq=translation; coord=6:138247534..138251818:1; parent_transcript=GRMZM2G007195_T02; parent_gene=GRMZM2G007195	GO:0045226 extracellular polysaccharide biosynthetic process	3.13.5.1	UDP-GLUCURONATE-DECARBOXYLASE-RXN (EC-4.1.1.35)
GRMZM2G007630_P01	1.13446	0.00108056	0.973354	0.6136	1.01375	0.850419	Ribokinase	GRMZM2G007630_P01 NP_001149557 ribokinase seq=translation; coord=8:149039624..149041045:1; parent_transcript=GRMZM2G007630_T01; parent_gene=GRMZM2G007630	rn00030: Pentose phosphate pathway;	3.8.1	RIBOKIN-RXN (EC-2.7.1.15)
GRMZM2G007651_P02	1.0338	0.4965	1.00914	0.933399	0.985896	0.88924		GRMZM2G007651_P02 NP_001147711 root border cell-specific protein seq=translation; coord=7:159895047..159900959:-1; parent_transcript=GRMZM2G007651_T02; parent_gene=GRMZM2G007651	GO:0009532 plastid stroma, GO:0010181 FMN binding	35.2	Not present in CornCyc 8.0
GRMZM2G008247_P01	1.02225	0.452439	1.01058	0.869977	0.985666	0.828278	DIBOA glucoside b-D-glucosidase	GRMZM2G008247_P01 NP_001105892 beta-D-glucosidase precursor seq=translation; coord=10:37754967..37759767:1; parent_transcript=GRMZM2G008247_T01; parent_gene=GRMZM2G008247	GO:0005975 carbohydrate metabolic process	50.3.2	RXN-13137 (DIBOA glucoside B-D-glucosidase), RXN-7082 (EC-3.2.1.182), 3.2.1.21-RXN (EC-3.2.1.21)
GRMZM2G008263_P01	1.11368	0.000708897	1.02014	0.738692	0.976166	0.664532	NDP-glucose-starch glucosyltransferase	GRMZM2G008263_P01 NP_001106039 granule bound starch synthase IIa precursor seq=translation; coord=7:34872714..34879973:-1; parent_transcript=GRMZM2G008263_T01; parent_gene=GRMZM2G008263	GO:0004373 glycogen (starch) synthase activity	35.2, 35.1, 3.2.2.4.5	2.4.1.242-RXN (EC-2.4.1.242)
GRMZM2G008623_P01	1.01148	0.866449	0.990565	0.942873	1.02774	0.801773		GRMZM2G008623_P01 NP_001169594 hypothetical protein LOC100383475 seq=translation; coord=2:213842697..213849180:1; parent_transcript=GRMZM2G008623_T01; parent_gene=GRMZM2G008623	GO:0016485 protein processing	19.2.6.1.1.7, 35.2	Not present in CornCyc 8.0
GRMZM2G008714_P01	1.11838	2.42637e-05	1.00786	0.89037	1.06238	0.0356803	Pyruvate kinase	GRMZM2G008714_P01 NP_001150269 pyruvate kinase	rn00010: Glycolysis / Gluconeogenesis; rn00230: Purine metabolism; rn00620: Pyruvate metabolism; rn00710: Carbon fixation in photosynthetic organisms;	50.2.7, 2.1.1.8	PEPDEPHOS-RXN (EC-2.7.1.40)
GRMZM2G008728_P02	0.943457	0.201921	1.02594	0.763972	1.0198	0.828278	2-haloacrylate reductase	GRMZM2G008728_P02 NP_001150639 LOC100284272 seq=translation; coord=5:214501921..214505061:1; parent_transcript=GRMZM2G008728_T02; parent_gene=GRMZM2G008728	GO:0016209 antioxidant activity	50.1.3	RXN-14536 (EC-1.3.1.103)
GRMZM2G009196_P01	1.08997	0.0104837	1.00563	0.942873	0.971932	0.628964	Riboflavin synthase	GRMZM2G009196_P01 NP_001149354 riboflavin synthase alpha chain seq=translation; coord=10:24733056..24734379:-1; parent_transcript=GRMZM2G009196_T01; parent_gene=GRMZM2G009196	rn00740: Riboflavin metabolism;	7.10.7	RIBOFLAVIN-SYN-RXN (EC-2.5.1.9)
GRMZM2G009443_P01	1.04622	0.00135957	0.920814	3.18107e-06	1.00771	0.824095		GRMZM2G009443_P01 NP_001169540 hypothetical protein LOC100383416 seq=translation; coord=10:35583589..35590383:1; parent_transcript=GRMZM2G009443_T01; parent_gene=GRMZM2G009443	no GO term or kegg pathway	35.1, 19.4.2.9.4	Not present in CornCyc 8.0
GRMZM2G009479_P01	0.806979	1.09235e-05	0.987537	0.89037	0.836099	0.00100303	Lipoxygenase1	GRMZM2G009479_P01 NP_001105981 lipoxygenase11 seq=translation; coord=5:123202556..123206585:1; parent_transcript=GRMZM2G009479_T01; parent_gene=GRMZM2G009479	rn00592: alpha-Linolenic acid metabolism;	50.1.12, 11.7.1.2, 35.2	LIPOXYGENASE-RXN (EC-1.13.11.12), RXN-1321 (EC-1.13.11.12)
GRMZM2G009808_P01	1.25118	1.00828e-06	1.02448	0.738692	1.0217	0.780064	Aconitase	GRMZM2G009808_P01 NP_001159229 hypothetical protein LOC100304315 seq=translation; coord=9:151763726..151772001:-1; parent_transcript=GRMZM2G009808_T01; parent_gene=GRMZM2G009808	GO:0006551 leucine metabolic process	5.7.3.6.2, 2.3.2	ACONITATEDEHYDR-RXN, ACONITATEHYDR-RXN (cis-aconitate hydratase), RXN-14047 (EC-4.2.1.3)
GRMZM2G009871_P01	0.860123	3.79043e-05	1.0404	0.36126	1.01232	0.828278		GRMZM2G009871_P01 NP_001140780 hypothetical protein LOC100272855 seq=translation; coord=4:237041435..237046635:-1; parent_transcript=GRMZM2G009871_T01; parent_gene=GRMZM2G009871	no GO term or kegg pathway	35.1, 20.3.1.7	Not present in CornCyc 8.0
GRMZM2G010196_P01	0.660601	2.96177e-18	0.898244	0.0873324	1.03022	0.735419	Magnesium-protoporphyrin IX monomethyl ester (oxidative) cyclase	GRMZM2G010196_P01 NP_001131876 hypothetical protein LOC100193255 seq=translation; coord=1:54598727..54601782:1; parent_transcript=GRMZM2G010196_T01; parent_gene=GRMZM2G010196	no GO term or kegg pathway	7.12.6.3.2	RXN-13191 (EC-1.14.13.81), RXN-5282, RXN-5283, RXN-5284
GRMZM2G010257_P01	0.867919	0.00012703	0.956982	0.43128	1.03424	0.457259		GRMZM2G010257_P01 B6SIT5 60S acidic ribosomal protein P2APutative uncharacterized protein ; seq=translation; coord=2:2545896..2547904:1; parent_transcript=GRMZM2G010257_T01; parent_gene=GRMZM2G010257	GO:0003735 structural constituent of ribosome	17.1.2.1.47	Not present in CornCyc 8.0
GRMZM2G010328_P01	0.994077	0.866062	0.983956	0.744229	1.02805	0.561289	LL-diaminopimelate aminotransferase	GRMZM2G010328_P01 NP_001149818 transaminase/ transferase	rn00300: Lysine biosynthesis;	35.1, 4.1.2.2.3.3	RXN-7737 (EC-2.6.1.83)
GRMZM2G010349_P02	0.801221	7.76697e-06	0.751261	3.64267e-05	0.685711	1.32096e-07	Serine/threonine-protein kinase SNT7	GRMZM2G010349_P02 NP_001148075 serine/threonine-protein kinase SNT7 seq=translation; coord=6:162373288..162386601:-1; parent_transcript=GRMZM2G010349_T02; parent_gene=GRMZM2G010349	GO:0004674 protein serine/threonine kinase activity	18.4.3.8, 1.1.1.4.1.1	Not present in CornCyc 8.0
GRMZM2G010823_P01	1.10531	9.98642e-05	1.01803	0.668801	1.01727	0.715638	Fumarate hydratase	GRMZM2G010823_P01 NP_001146296 hypothetical protein LOC100279871 seq=translation; coord=1:56746484..56752553:1; parent_transcript=GRMZM2G010823_T01; parent_gene=GRMZM2G010823	rn00020: Citrate cycle (TCA cycle); rn00720: Reductive carboxylate cycle (CO2 fixation);	2.3.7	FUMHYDR-RXN (EC-4.2.1.2)
GRMZM2G010868_P01	1.0681	0.374291	0.853684	0.0374489	0.900288	0.173953		GRMZM2G010868_P01 NP_001105392 phospholipid transfer protein seq=translation; coord=3:230606444..230608235:-1; parent_transcript=GRMZM2G010868_T01; parent_gene=GRMZM2G010868	GO:0120014 intermembrane phospholipid transfer activity	35.1	Not present in CornCyc 8.0
GRMZM2G010884_P01	1.05982	0.0530603	0.965496	0.453781	1.03292	0.519273		GRMZM2G010884_P01 NP_001148598 chlorophyll a-b binding protein 8 seq=translation; coord=9:102439715..102441583:-1; parent_transcript=GRMZM2G010884_T01; parent_gene=GRMZM2G010884	GO:0016168 chlorophyll binding	1.1.4.1.3	Not present in CornCyc 8.0
GRMZM2G010929_P01	1.06263	0.0154943	1.01757	0.698425	1.0126	0.822272		GRMZM2G010929_P01 seq=translation; coord=8:14087648..14089666:-1; parent_transcript=GRMZM2G010929_T01; parent_gene=GRMZM2G010929	no GO term or kegg pathway	35.1	Not present in CornCyc 8.0
GRMZM2G010960_P01	0.926582	0.109072	1.0761	0.28694	0.994294	0.969648		GRMZM2G010960_P01 seq=translation; coord=6:114177100..114187293:-1; parent_transcript=GRMZM2G010960_T01; parent_gene=GRMZM2G010960	no GO term or kegg pathway	15.5.41, 35.2	Not present in CornCyc 8.0
GRMZM2G011129_P01	1.01677	0.715916	1.04886	0.407966	0.963767	0.568806		GRMZM2G011129_P01 NP_001105347 nucleic acid binding protein1 seq=translation; coord=7:46478537..46482054:1; parent_transcript=GRMZM2G011129_T01; parent_gene=GRMZM2G011129	GO:0003676 nucleic acid binding	16.12.5.5.17	Not present in CornCyc 8.0
GRMZM2G012119_P01	1.07134	0.001175	1.03898	0.149255	0.980321	0.521638		GRMZM2G012119_P01 NP_001140788 hypothetical protein LOC100272863 seq=translation; coord=1:246546725..246549167:1; parent_transcript=GRMZM2G012119_T01; parent_gene=GRMZM2G012119	no GO term or kegg pathway	35.2	Not present in CornCyc 8.0
GRMZM2G012276_P01	1.0772	0.0170123	1.02175	0.680221	0.967569	0.520883	Thioredoxin-dependent peroxiredoxin	GRMZM2G012276_P01 NP_001150063 peroxiredoxin bcp seq=translation; coord=6:107735311..107736884:1; parent_transcript=GRMZM2G012276_T01; parent_gene=GRMZM2G012276	rn00480: Glutathione metabolism;	10.5.3.2	1.11.1.15-RXN (EC-1.11.1.15)
GRMZM2G012397_P01	1.05016	0.411319	0.955783	0.545998	1.029	0.780064		GRMZM2G012397_P01 NP_001152380 photosystem I reaction center6 seq=translation; coord=7:5129273..5130176:1; parent_transcript=GRMZM2G012397_T01; parent_gene=GRMZM2G012397	GO:0009522 photosystem I	1.1.4.2.11	Not present in CornCyc 8.0
GRMZM2G012404_P01	1.03024	0.168996	0.964825	0.298159	1.0467	0.119171		GRMZM2G012404_P01 NP_001141566 hypothetical protein LOC100273682 seq=translation; coord=2:42356883..42358662:1; parent_transcript=GRMZM2G012404_T01; parent_gene=GRMZM2G012404	rn00970: Aminoacyl-tRNA biosynthesis;	17.2.21	Not present in CornCyc 8.0
GRMZM2G012479_P01	1.03364	0.257818	0.99923	0.990668	1.09167	0.002473	Phospholipid-hydroperoxide glutathione peroxidase	GRMZM2G012479_P01 NP_001140769 hypothetical protein LOC100272844 seq=translation; coord=6:106959600..106964626:1; parent_transcript=GRMZM2G012479_T01; parent_gene=GRMZM2G012479	rn00590: Arachidonic acid metabolism;	10.4.2	1.11.1.12-RXN (EC-1.11.1.12)
GRMZM2G012631_P01	0.986287	0.58003	1.04831	0.105119	1.03299	0.25451		GRMZM2G012631_P01 NP_001170480 HSP protein seq=translation; coord=4:198369976..198374059:-1; parent_transcript=GRMZM2G012631_T01; parent_gene=GRMZM2G012631	no GO term or kegg pathway	19.1.6.1	Not present in CornCyc 8.0
GRMZM2G012863_P01	0.969599	0.120322	0.908653	8.27469e-05	0.828236	1.3907e-11	Beta-ketoacyl-[acyl-carrier-protein] synthase I	GRMZM2G012863_P01 NP_001146139 hypothetical protein LOC100279707 seq=translation; coord=9:11216956..11220850:1; parent_transcript=GRMZM2G012863_T01; parent_gene=GRMZM2G012863	GO:0006633 fatty acid biosynthetic process	5.1.4.2.1	2.3.1.41-RXN (EC-2.3.1.41)
GRMZM2G013342_P01	0.971242	0.466608	1.09177	0.031634	0.992648	0.850419		GRMZM2G013342_P01 NP_001130880 hypothetical protein LOC100191984 seq=translation; coord=1:290448166..290449263:1; parent_transcript=GRMZM2G013342_T01; parent_gene=GRMZM2G013342	no GO term or kegg pathway	1.1.4.2.4	Not present in CornCyc 8.0
GRMZM2G013461_P01	1.04731	0.0961684	1.01825	0.751865	1.04622	0.336787		GRMZM2G013461_P01 B4FV48 Multidomain cystatinPutative uncharacterized protein ; seq=translation; coord=8:3347680..3350552:1; parent_transcript=GRMZM2G013461_T01; parent_gene=GRMZM2G013461	no GO term or kegg pathway	35.1	Not present in CornCyc 8.0
GRMZM2G013478_P01	1.04067	0.255553	1.01328	0.854957	1.00824	0.903974	Nucleoside-diphosphate kinase	GRMZM2G013478_P01 NP_001150161 nucleoside diphosphate kinase 2 seq=translation; coord=10:23245983..23251624:-1; parent_transcript=GRMZM2G013478_T01; parent_gene=GRMZM2G013478	rn00230: Purine metabolism; rn00240: Pyrimidine metabolism;	6.3.2.4	CDPKIN-RXN (EC-2.7.4.6), GDPKIN-RXN (EC-2.7.4.6), NUCLEOSIDE-DIP-KIN-RXN (EC-2.7.4.6), UDPKIN-RXN (EC-2.7.4.6)
GRMZM2G013652_P01	1.16957	0.000889406	0.961208	0.610178	1.09582	0.168345		GRMZM2G013652_P01 NP_001131801 hypothetical protein LOC100193174 seq=translation; coord=7:169267359..169269362:1; parent_transcript=GRMZM2G013652_T01; parent_gene=GRMZM2G013652	no GO term or kegg pathway	19.1.7.3	Not present in CornCyc 8.0
GRMZM2G013798_P01	0.741997	1.76413e-11	0.951422	0.440902	0.989972	0.91061	30S ribosomal protein S2	GRMZM2G013798_P01 P16037 30S ribosomal protein S2	GO:0003735 structural constituent of ribosome	No Mercator annotation	Not present in CornCyc 8.0
GRMZM2G013811_P01	1.06375	0.0548376	0.997189	0.972126	1.02021	0.790597	4-alpha-glucanotransferase	GRMZM2G013811_P01 NP_001167823 hypothetical protein LOC100381522 seq=translation; coord=7:167230471..167241954:1; parent_transcript=GRMZM2G013811_T01; parent_gene=GRMZM2G013811	rn00500: Starch and sucrose metabolism;	3.2.3.3.3	RXN-1828 (EC-2.4.1.25), RXN-9023 (EC-2.4.1.25)
GRMZM2G014376_P01	1.03716	0.296367	0.968492	0.530379	0.966851	0.592476	3-dehydroquinate dehydratase; Shikimate dehydrogenase	GRMZM2G014376_P01 NP_001130790 shikimate dehydrogenase1 seq=translation; coord=10:25975417..25980229:-1; parent_transcript=GRMZM2G014376_T01; parent_gene=GRMZM2G014376	rn00400: Phenylalanine, tyrosine and tryptophan biosynthesis;	4.1.5.1.3, 35.2	RXN-12131, SHIKIMATE-5-DEHYDROGENASE-RXN (EC-1.1.1.25), 3-DEHYDROQUINATE-DEHYDRATASE-RXN (EC-4.2.1.10)
GRMZM2G014444_P01	0.861295	2.04034e-08	1.05397	0.102085	0.975733	0.511193		GRMZM2G014444_P01 NM_001156212 60S ribosomal protein L11-1 (LOC100283310)	GO:0003735 structural constituent of ribosome	35.2, 17.1.2.1.11	Not present in CornCyc 8.0
GRMZM2G014805_P01	0.995018	0.876849	1.07316	0.0431866	0.971082	0.461029		GRMZM2G014805_P01 NP_001132748 hypothetical protein LOC100194235 seq=translation; coord=3:106336887..106353717:1; parent_transcript=GRMZM2G014805_T01; parent_gene=GRMZM2G014805	no GO term or kegg pathway	14.6.2.3, 19.2.3.1.1.5	Not present in CornCyc 8.0
GRMZM2G014914_P01	1.06852	0.0291321	1.05334	0.191447	0.952559	0.181228		GRMZM2G014914_P01 Q84RL7 Aquaporin PIP2-1 (Plasma membrane intrinsic protein 2-1)(ZmPIP2-1)(ZmPIP2;1) seq=translation; coord=7:41420177..41423983:-1; parent_transcript=GRMZM2G014914_T01; parent_gene=GRMZM2G014914	GO:0015250 water channel activity	35.2, 35.1, 24.3.1.2	Not present in CornCyc 8.0
GRMZM2G015024_P01	0.830539	9.79126e-05	0.916301	0.156606	0.924941	0.229309	50S ribosomal protein L22	GRMZM2G015024_P01 P06589 50S ribosomal protein L22	GO:0003735 structural constituent of ribosome	No Mercator annotation	Not present in CornCyc 8.0
GRMZM2G015033_P01	0.939927	0.0752738	1.03107	0.572773	0.912051	0.0263262		GRMZM2G015033_P01 NP_001143499 hypothetical protein LOC100276178 seq=translation; coord=5:107135018..107146120:1; parent_transcript=GRMZM2G015033_T01; parent_gene=GRMZM2G015033	no GO term or kegg pathway	35.2	Not present in CornCyc 8.0
GRMZM2G015132_P01	1.10347	0.000747565	1.04097	0.309427	0.989706	0.836287	Dihydrolipoyllysine-residue acetyltransferase	GRMZM2G015132_P01 NP_001104936 dihydrolipoamide S-acetyltransferase seq=translation; coord=5:155530969..155538363:-1; parent_transcript=GRMZM2G015132_T01; parent_gene=GRMZM2G015132	rn00010: Glycolysis / Gluconeogenesis; rn00020: Citrate cycle (TCA cycle); rn00280: Valine, leucine and isoleucine degradation; rn00620: Pyruvate metabolism;	2.2.1.2, 35.2, 50.2.3	RXN0-1133 (EC-2.3.1.12)
GRMZM2G015238_P01	1.07398	0.0251117	1.09021	0.0446183	1.05761	0.173953		GRMZM2G015238_P01 NP_001130392 hypothetical protein LOC100191488 seq=translation; coord=10:18333983..18347671:-1; parent_transcript=GRMZM2G015238_T01; parent_gene=GRMZM2G015238	no GO term or kegg pathway	50.3.4	Not present in CornCyc 8.0
GRMZM2G015285_P01	1.19035	8.56275e-09	1.00385	0.95493	1.02097	0.691034		GRMZM2G015285_P01 NP_001169754 hypothetical protein LOC100383635 seq=translation; coord=2:228121659..228123443:1; parent_transcript=GRMZM2G015285_T01; parent_gene=GRMZM2G015285	no GO term or kegg pathway	35.1	Not present in CornCyc 8.0
GRMZM2G015295_P01	0.830706	2.56265e-08	0.993831	0.940675	1.05785	0.186039	Adenosylhomocysteinase	GRMZM2G015295_P01 NP_001148534 adenosylhomocysteinase seq=translation; coord=4:21135870..21139019:1; parent_transcript=GRMZM2G015295_T01; parent_gene=GRMZM2G015295	rn00270: Cysteine and methionine metabolism; rn00450: Selenoamino acid metabolism;	35.1, 7.3.2, 50.3.3	ADENOSYLHOMOCYSTEINASE-RXN (EC-3.3.1.1)
GRMZM2G015361_P01	1.10353	0.00131758	1.00203	0.97502	1.06431	0.0898845		GRMZM2G015361_P01 NP_001136508 hypothetical protein LOC100216623 seq=translation; coord=8:4232302..4235855:1; parent_transcript=GRMZM2G015361_T01; parent_gene=GRMZM2G015361	no GO term or kegg pathway	35.1, 22.3.2.1	Not present in CornCyc 8.0
GRMZM2G015401_P01	1.07759	0.01558	0.941733	0.116079	1.05879	0.200094		GRMZM2G015401_P01 B4FTJ6 Putative uncharacterized protein seq=translation; coord=5:210169906..210174618:-1; parent_transcript=GRMZM2G015401_T01; parent_gene=GRMZM2G015401	no GO term or kegg pathway	24.2.13	Not present in CornCyc 8.0
GRMZM2G015419_P02	0.855373	0.000264746	0.946928	0.302291	0.864934	0.00342255	Linoleate 13S-lipoxygenase	GRMZM2G015419_P02 NP_001105980 lipoxygenase seq=translation; coord=4:233625689..233629426:1; parent_transcript=GRMZM2G015419_T02; parent_gene=GRMZM2G015419	rn00590: Arachidonic acid metabolism; rn00591: Linoleic acid metabolism;	11.7.1.2, 50.1.12	LIPOXYGENASE-RXN (EC-1.13.11.12), RXN-1321 (EC-1.13.11.12)
GRMZM2G015875_P01	1.1864	3.07229e-05	1.03803	0.519012	1.02527	0.673645		GRMZM2G015875_P01 seq=translation; coord=4:161070624..161077204:-1; parent_transcript=GRMZM2G015875_T01; parent_gene=GRMZM2G015875	no GO term or kegg pathway	20.4.3.1, 35.1	Not present in CornCyc 8.0
GRMZM2G015967_P01	1.09958	3.93878e-10	1.00268	0.943265	1.01543	0.581648		GRMZM2G015967_P01 NP_001151852 peptidyl-prolyl cis-trans isomerase seq=translation; coord=1:219474641..219478759:-1; parent_transcript=GRMZM2G015967_T01; parent_gene=GRMZM2G015967	GO:0006464 cellular protein modification process	1.1.1.3.20, 18.12.1	Not present in CornCyc 8.0
GRMZM2G015989_P01	1.07833	0.0188389	0.968231	0.522895	0.94696	0.227581		GRMZM2G015989_P01 NP_001146890 ruBisCO large subunit-binding protein subunit beta seq=translation; coord=4:240742463..240747734:-1; parent_transcript=GRMZM2G015989_T01; parent_gene=GRMZM2G015989	GO:0005515 protein binding	1.2.1.2.1.2, 1.1.8.1.6.2.2, 19.1.7.1	Not present in CornCyc 8.0
GRMZM2G016084_P01	0.824256	1.53347e-11	0.958033	0.307793	0.977633	0.66812		GRMZM2G016084_P01 NP_001151317 RNA binding S1 seq=translation; coord=1:297747716..297750919:-1; parent_transcript=GRMZM2G016084_T01; parent_gene=GRMZM2G016084	GO:0003723 RNA binding	35.2	Not present in CornCyc 8.0
GRMZM2G016236_P01	0.989586	0.854578	0.874858	0.0188725	0.984512	0.84297	Pyridoxine 4-dehydrogenase	GRMZM2G016236_P01 NP_001130671 hypothetical protein LOC100191774 seq=translation; coord=2:236813939..236817425:1; parent_transcript=GRMZM2G016236_T01; parent_gene=GRMZM2G016236	no GO term or kegg pathway	35.1	PYRIDOXINE-4-DEHYDROGENASE-RXN (EC-1.1.1.65)
GRMZM2G016511_P01	0.978465	0.451423	1.03436	0.371126	1.03802	0.129672		GRMZM2G016511_P01 NP_001105138 maize 20S proteasome alpha subunit seq=translation; coord=1:16603599..16606666:-1; parent_transcript=GRMZM2G016511_T01; parent_gene=GRMZM2G016511	GO:0080129 proteasome core complex assembly	19.2.6.1.1.1	Not present in CornCyc 8.0
GRMZM2G016677_P01	1.04786	0.0973341	0.979364	0.719063	1.0471	0.37701		GRMZM2G016677_P01 seq=translation; coord=2:236795760..236797369:-1; parent_transcript=GRMZM2G016677_T01; parent_gene=GRMZM2G016677	no GO term or kegg pathway	1.1.1.2.2.2.1	Not present in CornCyc 8.0
GRMZM2G016827_P02	0.867933	0.00015587	0.970193	0.699376	1.05927	0.325986		GRMZM2G016827_P02 NP_001141056 hypothetical protein LOC100273137 seq=translation; coord=8:157966228..157972830:-1; parent_transcript=GRMZM2G016827_T02; parent_gene=GRMZM2G016827	no GO term or kegg pathway	35.2	Not present in CornCyc 8.0
GRMZM2G017207_P01	1.24324	1.76413e-11	1.09274	0.0279997	0.987336	0.850419		GRMZM2G017207_P01 seq=translation; coord=5:74646493..74648198:-1; parent_transcript=GRMZM2G017207_T01; parent_gene=GRMZM2G017207	no GO term or kegg pathway	No Mercator annotation	Not present in CornCyc 8.0
GRMZM2G017249_P01	1.25471	4.60702e-12	1.09028	0.0210398	0.980479	0.759425		GRMZM2G017249_P01 seq=translation; coord=5:74640062..74641850:-1; parent_transcript=GRMZM2G017249_T01; parent_gene=GRMZM2G017249	no GO term or kegg pathway	35.2	Not present in CornCyc 8.0
GRMZM2G017257_P01	0.973469	0.396263	1.04732	0.297662	0.962601	0.37701		GRMZM2G017257_P01 NP_001170419 hypothetical protein LOC100384406 seq=translation; coord=9:7186959..7210629:-1; parent_transcript=GRMZM2G017257_T01; parent_gene=GRMZM2G017257	no GO term or kegg pathway	20.5.3, 20.1.3.12	Not present in CornCyc 8.0
GRMZM2G017290_P01	1.06602	0.0744386	1.03622	0.453781	1.00426	0.963695	Photosystem I	GRMZM2G017290_P01 NP_001148412 photosystem I reaction center subunit III seq=translation; coord=1:283430361..283431836:-1; parent_transcript=GRMZM2G017290_T01; parent_gene=GRMZM2G017290	GO:0009522 photosystem I	1.1.4.2.6	RXN-15479 (EC-1.97.1.12)
GRMZM2G017419_P01	0.879155	0.000112179	0.901739	0.0348446	0.946944	0.307976	Monodehydroascorbate reductase (NADH)	GRMZM2G017419_P01 NP_001150158 thioredoxin F-type seq=translation; coord=10:89922124..89924191:1; parent_transcript=GRMZM2G017419_T01; parent_gene=GRMZM2G017419	GO:0045454 cell redox homeostasis	10.5.4	1.6.5.4-RXN (EC-1.6.5.4)
GRMZM2G018074_P01	0.914867	0.0505561	0.995585	0.967295	0.889034	0.113037	Vesicle-fusing ATPase	GRMZM2G018074_P01 seq=translation; coord=7:10365682..10368158:1; parent_transcript=GRMZM2G018074_T01; parent_gene=GRMZM2G018074	no GO term or kegg pathway	35.1	ATPASE-RXN (EC-3.6.4.6)
GRMZM2G018177_P01	0.993247	0.866449	1.02155	0.748555	1.02704	0.664532	Triose-phosphate isomerase	GRMZM2G018177_P01 NP_001132639 hypothetical protein LOC100194114 seq=translation; coord=8:14389329..14393515:-1; parent_transcript=GRMZM2G018177_T01; parent_gene=GRMZM2G018177	no GO term or kegg pathway	3.1.2.1, 50.5.3, 2.1.1.3	TRIOSEPISOMERIZATION-RXN (EC-5.3.1.1)
GRMZM2G018197_P01	0.89912	0.0109971	1.00799	0.933399	0.956434	0.463136		GRMZM2G018197_P01 NP_001147047 60S ribosomal protein L4 seq=translation; coord=2:233433323..233435947:-1; parent_transcript=GRMZM2G018197_T01; parent_gene=GRMZM2G018197	GO:0003735 structural constituent of ribosome	17.1.2.1.2	Not present in CornCyc 8.0
GRMZM2G018275_P01	1.21373	1.24876e-11	0.991566	0.874873	0.948737	0.167997		GRMZM2G018275_P01 NP_001150220 wound/stress protein seq=translation; coord=2:43117505..43119018:-1; parent_transcript=GRMZM2G018275_T01; parent_gene=GRMZM2G018275	no GO term or kegg pathway	35.1	Not present in CornCyc 8.0
GRMZM2G018375_P02	1.24306	1.71219e-11	1.16283	4.04957e-07	1.07181	0.0119107	Thiazole biosynthetic enzyme 1-1	GRMZM2G018375_P02 Q41738 Thiazole biosynthetic enzyme 1-1	GO:0009228 thiamine biosynthetic process	7.2.2.1	RXNQT-4300 (thiazole synthase (eucaryotic)), RXNQT-4301
GRMZM2G018416_P01	1.24124	5.01702e-07	1.0074	0.935802	0.997952	0.981534	Glycerophosphodiester phosphodiesterase	GRMZM2G018416_P01 NP_001169682 hypothetical protein LOC100383563 seq=translation; coord=4:127851768..127857102:1; parent_transcript=GRMZM2G018416_T01; parent_gene=GRMZM2G018416	GO:0006071 glycerol metabolic process	35.1	GLYCPDIESTER-RXN (EC-3.1.4.46)
GRMZM2G018441_P01	0.90191	0.0171539	0.952298	0.396243	1.03291	0.503871	Phosphoglycolate phosphatase	GRMZM2G018441_P01 NP_001132352 hypothetical protein LOC100193796 seq=translation; coord=10:127258323..127260724:1; parent_transcript=GRMZM2G018441_T01; parent_gene=GRMZM2G018441	no GO term or kegg pathway	1.3.1, 18.4.25.2	GPH-RXN (EC-3.1.3.18)
GRMZM2G018484_P01	1.16245	0.000172792	1.02741	0.723059	0.969975	0.682811	Pheophorbide a oxygenase	GRMZM2G018484_P01 NP_001168313 hypothetical protein LOC100382079 seq=translation; coord=5:213279291..213281471:1; parent_transcript=GRMZM2G018484_T01; parent_gene=GRMZM2G018484	no GO term or kegg pathway	23.1.3.5.2	RXN-17252, RXN-7740 (EC-1.14.15.17)
GRMZM2G018627_P01	1.10435	2.40329e-05	0.93199	0.0279997	1.01133	0.850419		GRMZM2G018627_P01 NP_001148271 chlorophyll a-b binding protein seq=translation; coord=1:247758733..247760081:1; parent_transcript=GRMZM2G018627_T01; parent_gene=GRMZM2G018627	GO:0016168 chlorophyll binding	1.1.1.1.1	Not present in CornCyc 8.0
GRMZM2G018771_P02	0.979368	0.560322	1.03449	0.593673	1.01285	0.885232		GRMZM2G018771_P02 NP_001140879 hypothetical protein LOC100272955 seq=translation; coord=7:170109690..170111053:1; parent_transcript=GRMZM2G018771_T02; parent_gene=GRMZM2G018771	no GO term or kegg pathway	50.3.5, 17.7.6.1	Not present in CornCyc 8.0
GRMZM2G018786_P03	0.976774	0.389751	0.9311	0.0665154	1.0717	0.0528872	Glycerate 3-kinase	GRMZM2G018786_P03 NP_001141904 hypothetical protein LOC100274052 seq=translation; coord=6:42609145..42613069:-1; parent_transcript=GRMZM2G018786_T03; parent_gene=GRMZM2G018786	no GO term or kegg pathway	1.3.7	GLY3KIN-RXN (EC-2.7.1.31)
GRMZM2G019121_P01	0.944929	0.00656716	1.05222	0.0213695	1.00623	0.886255		GRMZM2G019121_P01 NP_001149817 aspartyl-tRNA synthetase seq=translation; coord=5:75935116..75939320:-1; parent_transcript=GRMZM2G019121_T01; parent_gene=GRMZM2G019121	GO:0006412 translation	17.2.4	Not present in CornCyc 8.0
GRMZM2G019307_P01	1.00164	0.973476	1.00378	0.967017	0.984416	0.846029		GRMZM2G019307_P01 seq=translation; coord=4:66923874..66938813:1; parent_transcript=GRMZM2G019307_T01; parent_gene=GRMZM2G019307	no GO term or kegg pathway	No Mercator annotation	Not present in CornCyc 8.0
GRMZM2G019358_P01	1.10366	2.41228e-08	1.02173	0.372864	0.993417	0.834396		GRMZM2G019358_P01 seq=translation; coord=4:228626363..228632489:1; parent_transcript=GRMZM2G019358_T01; parent_gene=GRMZM2G019358	no GO term or kegg pathway	35.2	Not present in CornCyc 8.0
GRMZM2G019404_P01	1.05999	0.158684	1.00645	0.945996	1.02627	0.775291	P-type H(+)-exporting transporter	GRMZM2G019404_P01 NP_001105470 plasma-membrane H+ATPase2 seq=translation; coord=2:4299718..4306692:-1; parent_transcript=GRMZM2G019404_T01; parent_gene=GRMZM2G019404	rn00230: Purine metabolism;	24.1.2.3.1	3.6.3.6-RXN (EC-3.6.3.6)
GRMZM2G019437_P01	1.14827	3.60776e-07	0.968628	0.454672	0.982817	0.780064		GRMZM2G019437_P01 NP_001149111 LOC100282733 seq=translation; coord=3:207418462..207428136:-1; parent_transcript=GRMZM2G019437_T01; parent_gene=GRMZM2G019437	rn00670: One carbon pool by folate; rn00970: Aminoacyl-tRNA biosynthesis;	35.2, 17.7.3.1	Not present in CornCyc 8.0
GRMZM2G019695_P01	0.954632	0.0213014	0.994555	0.920929	0.985548	0.779015		GRMZM2G019695_P01 NP_001105288 LOC542205 seq=translation; coord=5:816345..819589:-1; parent_transcript=GRMZM2G019695_T01; parent_gene=GRMZM2G019695	no GO term or kegg pathway	24.4.4	Not present in CornCyc 8.0
GRMZM2G019958_P01	1.05446	0.396263	0.956236	0.661846	0.985229	0.900464		GRMZM2G019958_P01 NP_001170360 hypothetical protein LOC100384338 seq=translation; coord=5:8814006..8822764:1; parent_transcript=GRMZM2G019958_T01; parent_gene=GRMZM2G019958	no GO term or kegg pathway	35.1, 35.2	Not present in CornCyc 8.0
GRMZM2G020295_P02	1.09031	5.64104e-08	0.995232	0.874873	1.01363	0.540494		GRMZM2G020295_P02 NP_001150363 LOC100283993 seq=translation; coord=1:235360116..235365551:1; parent_transcript=GRMZM2G020295_T02; parent_gene=GRMZM2G020295	rn00230: Purine metabolism; rn00240: Pyrimidine metabolism; rn00983: Drug metabolism - other enzymes;	50.3.6	Not present in CornCyc 8.0
GRMZM2G020446_P01	1.11021	0.212907	0.934094	0.524423	0.968689	0.846029	Diaminopimelate decarboxylase	GRMZM2G020446_P01 NP_001141045 hypothetical protein LOC100273126 seq=translation; coord=10:5718777..5728532:-1; parent_transcript=GRMZM2G020446_T01; parent_gene=GRMZM2G020446	rn00300: Lysine biosynthesis;	4.1.2.2.3.5	DIAMINOPIMDECARB-RXN (EC-4.1.1.20)
GRMZM2G020775_P01	1.2295	7.4368e-07	0.999556	0.994008	1.02606	0.763541		GRMZM2G020775_P01 NP_001132348 hypothetical protein LOC100193791 seq=translation; coord=4:162677644..162687691:1; parent_transcript=GRMZM2G020775_T01; parent_gene=GRMZM2G020775	no GO term or kegg pathway	35.2	Not present in CornCyc 8.0
GRMZM2G020801_P01	1.1836	1.16244e-10	1.05828	0.056161	0.99831	0.980337	cis-aconitate hydratase	GRMZM2G020801_P01 NP_001136484 hypothetical protein LOC100216599 seq=translation; coord=4:28118892..28124783:1; parent_transcript=GRMZM2G020801_T01; parent_gene=GRMZM2G020801	rn00020: Citrate cycle (TCA cycle); rn00630: Glyoxylate and dicarboxylate metabolism; rn00720: Reductive carboxylate cycle (CO2 fixation);	2.3.2, 5.7.3.6.2	ACONITATEDEHYDR-RXN, ACONITATEHYDR-RXN (cis-aconitate hydratase), RXN-14047 (EC-4.2.1.3)
GRMZM2G020940_P01	0.814638	1.85147e-07	0.988227	0.90658	0.953215	0.576733		GRMZM2G020940_P01 NP_001142211 hypothetical protein LOC100274379 seq=translation; coord=1:53621183..53623074:-1; parent_transcript=GRMZM2G020940_T01; parent_gene=GRMZM2G020940	no GO term or kegg pathway	35.1	Not present in CornCyc 8.0
GRMZM2G021149_P01	1.20231	3.45728e-11	1.04629	0.0964227	0.977771	0.461728	Small nuclear ribonucleoprotein-associated protein B	GRMZM2G021149_P01 NP_001148524 small nuclear ribonucleoprotein-associated protein B seq=translation; coord=7:7954180..7955128:1; parent_transcript=GRMZM2G021149_T01; parent_gene=GRMZM2G021149	GO:0030532 small nuclear ribonucleoprotein complex	16.4.2.1	Not present in CornCyc 8.0
GRMZM2G021219_P01	1.21087	1.44228e-06	1.03644	0.47374	0.952364	0.304256		GRMZM2G021219_P01 NP_001149849 ATP/GTP binding protein seq=translation; coord=2:34985296..34990180:-1; parent_transcript=GRMZM2G021219_T01; parent_gene=GRMZM2G021219	GO:0005515 protein binding	35.1, 35.2	Not present in CornCyc 8.0
GRMZM2G021742_P01	1.20274	2.10603e-16	0.979054	0.409847	0.955939	0.0739542		GRMZM2G021742_P01 NP_001141036 hypothetical protein LOC100273115 seq=translation; coord=1:298431972..298436349:1; parent_transcript=GRMZM2G021742_T01; parent_gene=GRMZM2G021742	no GO term or kegg pathway	35.2, 16.4.1.2.1	Not present in CornCyc 8.0
GRMZM2G021846_P01	0.74349	5.02292e-15	1.08328	0.0530731	0.9981	0.983068	6-phosphofructo-2-kinase	GRMZM2G021846_P01 NP_001105044 fructose-6-phosphate-2-kinase/fructose-2	rn00051: Fructose and mannose metabolism;	3.1.5.1	6-PHOSPHOFRUCTO-2-KINASE-RXN (EC-2.7.1.105)
GRMZM2G022180_P02	1.04423	0.314239	1.08498	0.127008	1.01032	0.908327		GRMZM2G022180_P02 B4FAK8 Putative uncharacterized protein seq=translation; coord=10:112583884..112587345:-1; parent_transcript=GRMZM2G022180_T02; parent_gene=GRMZM2G022180	no GO term or kegg pathway	19.1.1.1.1.1, 35.1	Not present in CornCyc 8.0
GRMZM2G022192_P02	0.913047	3.88878e-05	0.973879	0.42335	0.984594	0.722915	Glutaminyl-tRNA synthase (glutamine-hydrolyzing)	GRMZM2G022192_P02 NP_001146476 hypothetical protein LOC100280064 seq=translation; coord=2:6044921..6049490:1; parent_transcript=GRMZM2G022192_T02; parent_gene=GRMZM2G022192	no GO term or kegg pathway	17.2.8.1	6.3.5.7-RXN (EC-6.3.5.7)
GRMZM2G022279_P02	0.814521	4.08333e-09	1.05318	0.309518	1.03305	0.502329	Sinapine esterase	GRMZM2G022279_P02 NP_001140937 hypothetical protein LOC100273015 seq=translation; coord=3:225122883..225137990:1; parent_transcript=GRMZM2G022279_T02; parent_gene=GRMZM2G022279	GO:0006629 lipid metabolic process	35.1	SINAPINE-ESTERASE-RXN (EC-3.1.1.49)
GRMZM2G022365_P01	1.21368	3.65732e-07	1.00734	0.935802	0.991447	0.931938		GRMZM2G022365_P01 NP_001105175 methyl binding domain seq=translation; coord=1:175294828..175302644:-1; parent_transcript=GRMZM2G022365_T01; parent_gene=GRMZM2G022365	GO:0003677 DNA binding	12.5.4.3, 35.2	Not present in CornCyc 8.0
GRMZM2G022413_P01	1.3312	5.26723e-07	1.03608	0.688545	1.04703	0.563835	Peptide methionine sulfoxide reductase	GRMZM2G022413_P01 NP_001150352 peptide methionine sulfoxide reductase seq=translation; coord=2:36927268..36929809:1; parent_transcript=GRMZM2G022413_T01; parent_gene=GRMZM2G022413	GO:0016667 oxidoreductase activity, acting on a sulfur group of donors	50.1.8	Not present in CornCyc 8.0
GRMZM2G022866_P02	1.03325	0.700209	0.949216	0.672934	1.02572	0.850359		GRMZM2G022866_P02 C0HHM6 Putative uncharacterized protein seq=translation; coord=1:204867145..204870273:-1; parent_transcript=GRMZM2G022866_T02; parent_gene=GRMZM2G022866	no GO term or kegg pathway	35.2	Not present in CornCyc 8.0
GRMZM2G022876_P01	0.955791	0.189987	0.915658	0.0237486	1.06124	0.217654		GRMZM2G022876_P01 NP_001149917 permeases of the major facilitator superfamily seq=translation; coord=2:105547475..105564627:-1; parent_transcript=GRMZM2G022876_T01; parent_gene=GRMZM2G022876	GO:2001257 regulation of cation channel activity	35.1	Not present in CornCyc 8.0
GRMZM2G023194_P01	1.13361	0.000499117	1.00072	0.990914	1.01102	0.84363	Quinol-cytochrome-c reductase	GRMZM2G023194_P01 P49727 Cytochrome b-c1 complex subunit Rieske	GO:0070069 cytochrome complex	2.4.3.4	RXN-15816 (EC-1.10.2.2)
GRMZM2G023232_P01	0.995652	0.876983	1.04718	0.123086	0.99953	0.990224		GRMZM2G023232_P01 NP_001137020 hypothetical protein LOC100217188 seq=translation; coord=6:130343970..130350095:1; parent_transcript=GRMZM2G023232_T01; parent_gene=GRMZM2G023232	no GO term or kegg pathway	19.1.5.3, 35.1, 19.1.1.2.1.1	Not present in CornCyc 8.0
GRMZM2G023528_P03	0.873432	8.55178e-06	0.955265	0.317964	1.05666	0.101476		GRMZM2G023528_P03 NP_001147279 LOC100280887 seq=translation; coord=4:239138043..239141632:-1; parent_transcript=GRMZM2G023528_T03; parent_gene=GRMZM2G023528	rn00565: Ether lipid metabolism;	No Mercator annotation	GLUTAMIN-RXN (EC-3.5.1.38), RXN-11322 (EC-4.3.3.6), RXN-12590 (pyridoxal 5'-phosphate synthase (glutamine hydrolyzing))
GRMZM2G023711_P01	1.04177	0.102373	0.989068	0.807366	1.05735	0.101636	Peptide-N(4)-(N-acetyl-beta-glucosaminyl)asparagine amidase	GRMZM2G023711_P01 NM_001177080 hypothetical protein LOC100384570 (LOC100384570)	GO:0045454 cell redox homeostasis	35.1	3.5.1.52-RXN (EC-3.5.1.52)
GRMZM2G024104_P01	0.761752	6.15884e-08	1.17337	0.0140293	1.0227	0.806422	Glutamine synthetase	GRMZM2G024104_P01 P38560 Glutamine synthetase root isozyme 2 (EC 6.3.1.2)(Glutamate--ammonia ligase) seq=translation; coord=1:267894143..267897525:-1; parent_transcript=GRMZM2G024104_T01; parent_gene=GRMZM2G024104	rn00250: Alanine, aspartate and glutamate metabolism; rn00330: Arginine and proline metabolism; rn00550: Peptidoglycan biosynthesis; rn00910: Nitrogen metabolism;	25.1.5.1.1, 50.6.3	GLUTAMINESYN-RXN (EC-6.3.1.2)
GRMZM2G024150_P01	0.99282	0.913623	1.05524	0.522895	0.975527	0.824207		GRMZM2G024150_P01 B6SKI1 Photosystem I reaction center subunit II seq=translation; coord=5:3529735..3530867:-1; parent_transcript=GRMZM2G024150_T01; parent_gene=GRMZM2G024150	GO:0009538 photosystem I reaction center	1.1.4.2.4	Not present in CornCyc 8.0
GRMZM2G024267_P01	1.15466	1.56621e-05	0.981863	0.772483	1.01194	0.849387		GRMZM2G024267_P01 NP_001144542 hypothetical protein LOC100277542 seq=translation; coord=1:298319495..298328162:-1; parent_transcript=GRMZM2G024267_T01; parent_gene=GRMZM2G024267	no GO term or kegg pathway	35.1	Not present in CornCyc 8.0
GRMZM2G024303_P01	1.16239	0.000104191	0.989799	0.917857	0.901361	0.0877189	Succinate-semialdehyde dehydrogenase (acetylating)	GRMZM2G024303_P01 NP_001148775 LOC100282392 seq=translation; coord=6:2438893..2441433:1; parent_transcript=GRMZM2G024303_T01; parent_gene=GRMZM2G024303	rn00260: Glycine, serine and threonine metabolism;	35.1	RXN-11002 (EC-1.1.1), RXN-8891 (EC-1.2.1.76)
GRMZM2G024315_P01	1.2229	7.9684e-07	0.963007	0.534161	1.04061	0.578077	Perakine reductase	GRMZM2G024315_P01 NP_001149968 LOC100283595 seq=translation; coord=8:144270470..144273473:-1; parent_transcript=GRMZM2G024315_T01; parent_gene=GRMZM2G024315	GO:0016491 oxidoreductase activity	35.2, 50.1.1, 35.1	RXN-12673 (EC-1.1.1.317)
GRMZM2G024482_P02	1.03827	0.279309	1.01801	0.780172	0.991925	0.91061	(3R)-3-hydroxybutanoyl-[acyl-carrier-protein] hydratas	GRMZM2G024482_P02 NP_001141456 hypothetical protein LOC100273566 seq=translation; coord=4:26128851..26131595:1; parent_transcript=GRMZM2G024482_T02; parent_gene=GRMZM2G024482	rn00061: Fatty acid biosynthesis; rn00130: Ubiquinone and other terpenoid-quinone biosynthesis; rn00400: Phenylalanine, tyrosine and tryptophan biosynthesis; rn00624: 1- and 2-Methylnaphthalene degradation; rn00626: Naphthalene and anthracene degradation; rn00903: Limonene and pinene degradation; rn01040: Biosynthesis of unsaturated fatty acids;	5.1.4.3, 35.2	3-HYDROXYDECANOYL-ACP-DEHYDR-RXN (EC-2.3.1.86), 4.2.1.58-RXN ((3R)-3-hydroxybutanoyl-[acyl-carrier-protein] hydratase)
GRMZM2G024484_P01	1.09072	0.0273129	1.05555	0.255205	0.970237	0.561289	NADH-ubiquinone oxidoreductase	GRMZM2G024484_P01 NP_001141093 hypothetical protein LOC100273176 seq=translation; coord=7:170244063..170247650:1; parent_transcript=GRMZM2G024484_T01; parent_gene=GRMZM2G024484	no GO term or kegg pathway	2.4.1.1.1	NADH-DEHYDROGENASE-RXN (EC-1.6.99.3), NADH-DEHYDROG-A-RXN (EC-1.6.5.3)
GRMZM2G024738_P04	0.88692	9.88175e-05	0.92585	0.123066	0.973943	0.703785	Uroporphyrinogen decarboxylase	GRMZM2G024738_P04 NP_001131512 hypothetical protein LOC100192850 seq=translation; coord=8:144958450..144963956:-1; parent_transcript=GRMZM2G024738_T04; parent_gene=GRMZM2G024738	rn00860: Porphyrin and chlorophyll metabolism;	7.12.4.1	UROGENDECARBOX-RXN (EC-4.1.1.37)
GRMZM2G024823_P01	1.07955	0.0162307	0.911955	0.0170897	1.07213	0.0769088		GRMZM2G024823_P01 NP_001141073 hypothetical protein LOC100273155 seq=translation; coord=1:99171449..99175538:1; parent_transcript=GRMZM2G024823_T01; parent_gene=GRMZM2G024823	no GO term or kegg pathway	No Mercator annotation	Not present in CornCyc 8.0
GRMZM2G024933_P02	0.940377	0.0661043	0.895608	0.0188865	1.05766	0.298227	Carboxyvinyl-carboxyphosphonate phosphorylmutase	GRMZM2G024933_P02 seq=translation; coord=2:71110426..71138423:1; parent_transcript=GRMZM2G024933_T02; parent_gene=GRMZM2G024933	no GO term or kegg pathway	50.5.4	RXN-10827 (EC-2.7.8.23), RXN-10828 (EC-2.7.8.23), 2.7.8.23-RXN (EC-2.7.8.23)
GRMZM2G025078_P01	0.940816	0.209975	1.06753	0.293635	1.0002	0.996991		GRMZM2G025078_P01 NP_001159288 hypothetical protein LOC100304379 seq=translation; coord=1:18191144..18200031:-1; parent_transcript=GRMZM2G025078_T01; parent_gene=GRMZM2G025078	no GO term or kegg pathway	35.1	Not present in CornCyc 8.0
GRMZM2G025171_P01	0.922759	0.0267371	0.909207	0.0253561	1.07992	0.103424	H(+)-transporting two-sector ATPase	GRMZM2G025171_P01 NP_001148315 ATP synthase delta chain seq=translation; coord=4:181429409..181431608:-1; parent_transcript=GRMZM2G025171_T01; parent_gene=GRMZM2G025171	GO:0046034 ATP metabolic process	1.1.9.2.4	ATPSYN-RXN (EC-3.6.3.14)
GRMZM2G025322_P01	0.958294	0.246476	0.966705	0.58487	0.990425	0.900464		GRMZM2G025322_P01 NP_001148408 peptide methionine sulfoxide reductase msrB seq=translation; coord=6:115076681..115080561:1; parent_transcript=GRMZM2G025322_T01; parent_gene=GRMZM2G025322	GO:0016667 oxidoreductase activity, acting on a sulfur group of donors	35.1	Not present in CornCyc 8.0
GRMZM2G025531_P01	1.00558	0.89343	1.02941	0.574192	0.969516	0.578077		GRMZM2G025531_P01 NP_001168142 hypothetical protein LOC100381889 seq=translation; coord=7:17697105..17708145:-1; parent_transcript=GRMZM2G025531_T01; parent_gene=GRMZM2G025531	no GO term or kegg pathway	50.3.4	Not present in CornCyc 8.0
GRMZM2G025659_P01	0.964003	0.262333	1.00451	0.95648	0.995534	0.961745	Haloalkane dehalogenase	GRMZM2G025659_P01 NP_001132271 hypothetical protein LOC100193707 seq=translation; coord=3:160750587..160753097:1; parent_transcript=GRMZM2G025659_T01; parent_gene=GRMZM2G025659	no GO term or kegg pathway	35.2	HALOALKANE-DEHALOGENASE-RXN (EC-3.8.1.5)
GRMZM2G025854_P01	0.996723	0.893886	1.01941	0.433863	0.993858	0.846029	Phosphoglucomutase	GRMZM2G025854_P01 seq=translation; coord=3:218264781..218273042:1; parent_transcript=GRMZM2G025854_T01; parent_gene=GRMZM2G025854	rn00521: Streptomycin biosynthesis;	3.2.2.2	PHOSPHOGLUCMUT-RXN (EC-5.4.2.2), RXN-16997, RXN-16998, RXN-16999 (EC-5.4.2.5)
GRMZM2G025855_P01	0.924706	0.0191708	0.941064	0.170588	1.03059	0.588286		GRMZM2G025855_P01 NP_001150762 30S ribosomal protein S5 seq=translation; coord=1:222547194..222550894:-1; parent_transcript=GRMZM2G025855_T01; parent_gene=GRMZM2G025855	GO:0003735 structural constituent of ribosome	17.7.2.2.5	Not present in CornCyc 8.0
GRMZM2G025882_P01	0.933905	0.172198	0.892903	0.0443913	1.06732	0.396428	Acid phosphatase	GRMZM2G025882_P01 NP_001151763 LOC100285398 seq=translation; coord=8:88438772..88440193:1; parent_transcript=GRMZM2G025882_T01; parent_gene=GRMZM2G025882	no GO term or kegg pathway	1.1.1.3.12	ACID-PHOSPHATASE-RXN (EC-3.1.3.2)
GRMZM2G026015_P01	1.02228	0.625312	1.0274	0.723059	0.992644	0.952196		GRMZM2G026015_P01 NP_001169222 hypothetical protein LOC100383080 seq=translation; coord=8:16916336..16918416:1; parent_transcript=GRMZM2G026015_T01; parent_gene=GRMZM2G026015	no GO term or kegg pathway	1.1.4.2.12	Not present in CornCyc 8.0
GRMZM2G026024_P01	0.998362	0.968295	0.993323	0.940852	1.02669	0.687325	Phosphoribulokinase	GRMZM2G026024_P01 NP_001146247 hypothetical protein LOC100279820 seq=translation; coord=4:158993661..158996579:-1; parent_transcript=GRMZM2G026024_T01; parent_gene=GRMZM2G026024	no GO term or kegg pathway	1.2.11	PHOSPHORIBULOKINASE-RXN (EC-2.7.1.19)
GRMZM2G026117_P01	0.869773	3.12628e-08	0.978198	0.582889	0.990786	0.846029	Hydroxymethylbilane synthase	GRMZM2G026117_P01 NP_001130048 hypothetical protein LOC100191140 seq=translation; coord=5:84248220..84252180:1; parent_transcript=GRMZM2G026117_T01; parent_gene=GRMZM2G026117	rn00860: Porphyrin and chlorophyll metabolism;	7.12.2.2	OHMETHYLBILANESYN-RXN (EC-2.5.1.61)
GRMZM2G026614_P01	0.844423	4.88485e-10	0.994772	0.938285	0.98087	0.673645		GRMZM2G026614_P01 NP_001140274 hypothetical protein LOC100272318 seq=translation; coord=7:6067559..6069626:-1; parent_transcript=GRMZM2G026614_T01; parent_gene=GRMZM2G026614	no GO term or kegg pathway	35.1	Not present in CornCyc 8.0
GRMZM2G026800_P01	1.29161	1.48363e-14	0.981351	0.679362	0.997718	0.974783		GRMZM2G026800_P01 seq=translation; coord=5:23255313..23259490:-1; parent_transcript=GRMZM2G026800_T01; parent_gene=GRMZM2G026800	GO:0010287 plastoglobule	35.1	Not present in CornCyc 8.0
GRMZM2G026807_P01	0.918714	4.13973e-05	0.988762	0.74719	0.985574	0.599005	Ribulose-phosphate 3-epimerase	GRMZM2G026807_P01 NP_001142197 hypothetical protein LOC100274365 seq=translation; coord=1:14624231..14639380:1; parent_transcript=GRMZM2G026807_T01; parent_gene=GRMZM2G026807	rn00030: Pentose phosphate pathway; rn00040: Pentose and glucuronate interconversions; rn00710: Carbon fixation in photosynthetic organisms;	50.5.1, 1.2.10	RIBULP3EPIM-RXN (EC-5.1.3.1)
GRMZM2G026991_P01	1.12737	0.000152199	1.06147	0.0914384	1.00391	0.952196		GRMZM2G026991_P01 seq=translation; coord=7:168913721..168922316:-1; parent_transcript=GRMZM2G026991_T01; parent_gene=GRMZM2G026991	rn00790: Folate biosynthesis;	16.4.7.1.4, 35.1	Not present in CornCyc 8.0
GRMZM2G027219_P01	1.21787	5.47713e-08	0.990479	0.865685	0.934533	0.0676567	violaxanthin de-epoxidase	GRMZM2G027219_P01 NP_001147756 violaxanthin de-epoxidase seq=translation; coord=2:74086504..74089290:1; parent_transcript=GRMZM2G027219_T01; parent_gene=GRMZM2G027219	specialized metabolism	9.1.6.2.2, 1.1.1.5.1.3.1	RXN-13185 (EC-1.23.5.1), RXN-7984, RXN-7985 (violaxanthin de-epoxidase)
GRMZM2G027282_P01	0.970048	0.478982	0.961372	0.6136	1.1204	0.0279053		GRMZM2G027282_P01 NP_001141483 hypothetical protein LOC100273594 seq=translation; coord=5:214333560..214337850:-1; parent_transcript=GRMZM2G027282_T01; parent_gene=GRMZM2G027282	no GO term or kegg pathway	19.2.6.2.1.5, 35.1	Not present in CornCyc 8.0
GRMZM2G027378_P01	0.993705	0.797634	0.967214	0.368356	1.08637	0.00236869		GRMZM2G027378_P01 B6SK03 Putative uncharacterized proteinUbiquitin-conjugating enzyme spm2 ; seq=translation; coord=4:220508652..220512101:1; parent_transcript=GRMZM2G027378_T01; parent_gene=GRMZM2G027378	GO:0043130 ubiquitin binding	19.2.2.1.6.1.2	Not present in CornCyc 8.0
GRMZM2G027385_P01	0.717986	1.08707e-08	0.970069	0.802942	0.885795	0.134135	Beta-galactosidase	GRMZM2G027385_P01 NP_001130532 hypothetical protein LOC100191631 seq=translation; coord=9:80565232..80569476:-1; parent_transcript=GRMZM2G027385_T01; parent_gene=GRMZM2G027385	GO:0005975 carbohydrate metabolic process (beta-galactosidase activity)	21.3.2.2.2	3.2.1.23-RXN (EC-3.2.1.23)
GRMZM2G027451_P02	0.886454	0.000205154	1.01379	0.843348	1.01012	0.836287		GRMZM2G027451_P02 NP_001149336 60S ribosomal protein L10-3 seq=translation; coord=1:247547660..247549896:1; parent_transcript=GRMZM2G027451_T02; parent_gene=GRMZM2G027451	GO:0003735 structural constituent of ribosome	17.1.2.1.9	Not present in CornCyc 8.0
GRMZM2G027663_P01	0.609679	2.85872e-19	0.93047	0.274323	0.843815	0.00154474	Phosphomethylpyrimidine synthase	GRMZM2G027663_P01 NP_001151805 LOC100285440 seq=translation; coord=1:256567438..256573278:-1; parent_transcript=GRMZM2G027663_T01; parent_gene=GRMZM2G027663	rn00730: Thiamine metabolism;	7.2.1.1	PYRIMSYN1-RXN (EC-4.1.99.17)
GRMZM2G027875_P01	1.0026	0.943261	1.05374	0.114903	0.991723	0.882778		GRMZM2G027875_P01 seq=translation; coord=5:155951379..155960766:1; parent_transcript=GRMZM2G027875_T01; parent_gene=GRMZM2G027875	no GO term or kegg pathway	35.1, 19.4.5.6.5	Not present in CornCyc 8.0
GRMZM2G027955_P01	0.904685	0.0130273	1.0971	0.0665154	0.967478	0.682811	Glucose-1-phosphate adenylyltransferase	GRMZM2G027955_P01 P55234 Glucose-1-phosphate adenylyltransferase large subunit 2	rn00500: Starch and sucrose metabolism; rn00520: Amino sugar and nucleotide sugar metabolism;	3.2.2.3, 50.2.7	GLUC1PADENYLTRANS-RXN (EC-2.7.7.27)
GRMZM2G028156_P01	1.14958	2.45472e-06	1.01758	0.698029	0.968306	0.463136		GRMZM2G028156_P01 seq=translation; coord=8:4108305..4111250:-1; parent_transcript=GRMZM2G028156_T01; parent_gene=GRMZM2G028156	no GO term or kegg pathway	16.4.1.2.3.1	Not present in CornCyc 8.0
GRMZM2G028216_P01	0.798807	3.793e-09	0.991607	0.933399	0.939057	0.281291	50S ribosomal protein L29	GRMZM2G028216_P01 Q9SWI6 50S ribosomal protein L29	GO:0003735 structural constituent of ribosome	17.7.2.1.25	Not present in CornCyc 8.0
GRMZM2G028313_P01	0.884675	0.00648509	1.02791	0.77898	1.00671	0.971214		GRMZM2G028313_P01 seq=translation; coord=2:86767115..86790532:1; parent_transcript=GRMZM2G028313_T01; parent_gene=GRMZM2G028313	no GO term or kegg pathway	17.3.2.1.2, 35.2, 35.1	Not present in CornCyc 8.0
GRMZM2G028516_P01	1.08695	0.117136	1.09355	0.156606	0.97472	0.812363		GRMZM2G028516_P01 NP_001141201 hypothetical protein LOC100273288 seq=translation; coord=8:164432132..164436313:-1; parent_transcript=GRMZM2G028516_T01; parent_gene=GRMZM2G028516	no GO term or kegg pathway	19.1.1.1.1.2	Not present in CornCyc 8.0
GRMZM2G028834_P01	0.924456	0.0071633	1.00926	0.893256	1.03118	0.555693		GRMZM2G028834_P01 seq=translation; coord=2:233905742..233910753:1; parent_transcript=GRMZM2G028834_T01; parent_gene=GRMZM2G028834	no GO term or kegg pathway	35.1, 17.4.1.3.9	Not present in CornCyc 8.0
GRMZM2G029055_P01	0.869798	0.000159002	0.907993	0.0618225	0.957455	0.566647		GRMZM2G029055_P01 seq=translation; coord=1:20902295..20915630:1; parent_transcript=GRMZM2G029055_T01; parent_gene=GRMZM2G029055	rn00450: Selenoamino acid metabolism; rn00970: Aminoacyl-tRNA biosynthesis;	17.2.14, 35.1	Not present in CornCyc 8.0
GRMZM2G029186_P01	0.980534	0.563927	1.11777	0.00165231	0.994905	0.934469		GRMZM2G029186_P01 seq=translation; coord=5:204089494..204100246:-1; parent_transcript=GRMZM2G029186_T01; parent_gene=GRMZM2G029186	no GO term or kegg pathway	35.2, 16.8.2.2.4, 35.1	Not present in CornCyc 8.0
GRMZM2G029407_P01	1.15459	1.74178e-05	1.02299	0.723059	1.00962	0.899599		GRMZM2G029407_P01 NP_001169728 hypothetical protein LOC100383609 seq=translation; coord=9:109172766..109179060:-1; parent_transcript=GRMZM2G029407_T01; parent_gene=GRMZM2G029407	no GO term or kegg pathway	35.2, 18.4.1.3	Not present in CornCyc 8.0
GRMZM2G029543_P01	0.915493	6.24925e-05	0.950101	0.0906127	0.999485	0.990224	Fatty-acyl-CoA synthase system	GRMZM2G029543_P01 NP_001150334 malonyl CoA-acyl carrier protein transacylase seq=translation; coord=1:46134883..46138910:-1; parent_transcript=GRMZM2G029543_T01; parent_gene=GRMZM2G029543	GO:0006633 fatty acid biosynthetic process	5.1.5.4	MALONYL-COA-ACP-TRANSACYL-RXN (EC-2.3.1.86)
GRMZM2G029559_P02	0.883448	0.000454047	1.05678	0.305257	1.00806	0.892896	Glutathione transferase	GRMZM2G029559_P02 NP_001167773 hypothetical protein LOC100381466 seq=translation; coord=5:155243219..155246765:-1; parent_transcript=GRMZM2G029559_T02; parent_gene=GRMZM2G029559	no GO term or kegg pathway	17.5.1.2.2	GSHTRAN-RXN (EC-2.5.1.18)
GRMZM2G029583_P02	1.01784	0.760932	0.929846	0.310369	1.18626	0.00130045		GRMZM2G029583_P02 NP_001148687 26S proteasome non-ATPase regulatory subunit 6 seq=translation; coord=5:181383017..181386545:1; parent_transcript=GRMZM2G029583_T02; parent_gene=GRMZM2G029583	GO:0000502 proteasome complex	19.2.6.2.2.6	Not present in CornCyc 8.0
GRMZM2G029845_P01	0.892481	0.0184999	0.863061	0.0182339	1.15142	0.00610095	Inosine nucleosidase	GRMZM2G029845_P01 NP_001150443 LOC100284073 seq=translation; coord=8:6394352..6397914:-1; parent_transcript=GRMZM2G029845_T01; parent_gene=GRMZM2G029845	no GO term or kegg pathway	35.1, 6.1.4.3.2	INOSINE-NUCLEOSIDASE-RXN (EC-3.2.2.2)
GRMZM2G030016_P01	0.86991	4.12152e-05	0.988749	0.881041	1.00196	0.981095		GRMZM2G030016_P01 NP_001131888 hypothetical protein LOC100193269 seq=translation; coord=1:46126597..46129448:1; parent_transcript=GRMZM2G030016_T01; parent_gene=GRMZM2G030016	no GO term or kegg pathway	17.1.3.1.8	Not present in CornCyc 8.0
GRMZM2G030228_P01	0.90104	0.00441326	1.01033	0.87285	0.99882	0.98477		GRMZM2G030228_P01 Q08069 40S ribosomal protein S8 seq=translation; coord=4:232510364..232513106:1; parent_transcript=GRMZM2G030228_T01; parent_gene=GRMZM2G030228	GO:0003735 structural constituent of ribosome	17.1.3.1.9	Not present in CornCyc 8.0
GRMZM2G030240_P01	1.02652	0.372721	0.944615	0.153365	0.979422	0.703785		GRMZM2G030240_P01 NP_001144961 hypothetical protein LOC100278102 seq=translation; coord=4:155734908..155736254:1; parent_transcript=GRMZM2G030240_T01; parent_gene=GRMZM2G030240	no GO term or kegg pathway	35.2	Not present in CornCyc 8.0
GRMZM2G030494_P01	1.12579	0.0626295	0.97261	0.788128	1.04958	0.623181		GRMZM2G030494_P01 seq=translation; coord=1:196338968..196340855:-1; parent_transcript=GRMZM2G030494_T01; parent_gene=GRMZM2G030494	no GO term or kegg pathway	18.12.2, 35.2	Not present in CornCyc 8.0
GRMZM2G030606_P01	0.889904	0.00254098	0.975025	0.73129	1.01939	0.806536		GRMZM2G030606_P01 NP_001141155 hypothetical protein LOC100273241 seq=translation; coord=5:181386821..181388733:-1; parent_transcript=GRMZM2G030606_T01; parent_gene=GRMZM2G030606	no GO term or kegg pathway	1.1.1.3.22	Not present in CornCyc 8.0
GRMZM2G030628_P01	1.05888	0.0580898	1.01948	0.688996	0.989079	0.828278	Adenylate kinase	GRMZM2G030628_P01 NP_001168735 hypothetical protein LOC100382527 seq=translation; coord=4:66899011..66909708:-1; parent_transcript=GRMZM2G030628_T01; parent_gene=GRMZM2G030628	rn00230: Purine metabolism;	35.1, 6.1.3.1	ADENYL-KIN-RXN (EC-2.7.4.3)
GRMZM2G031028_P02	1.41615	1.43767e-13	1.05466	0.307793	1.03753	0.448079	Plastid-lipid-associated protein 2	GRMZM2G031028_P02 NM_001156976 plastid-lipid-associated protein 2 (LOC100284078)	GO:0032994 protein-lipid complex	35.1	Not present in CornCyc 8.0
GRMZM2G031169_P01	1.14835	9.30212e-05	0.99666	0.967017	1.03155	0.53701		GRMZM2G031169_P01 NP_001151520 3-beta hydroxysteroid dehydrogenase/isomerase seq=translation; coord=1:199734955..199737964:-1; parent_transcript=GRMZM2G031169_T01; parent_gene=GRMZM2G031169	GO:0016491 oxidoreductase activity	35.1	Not present in CornCyc 8.0
GRMZM2G031461_P01	1.04224	0.296838	1.02031	0.785291	1.00648	0.939201	Thiamine diphosphokinase	GRMZM2G031461_P01 NP_001137097 hypothetical protein LOC100217273 seq=translation; coord=7:88106670..88125427:1; parent_transcript=GRMZM2G031461_T01; parent_gene=GRMZM2G031461	no GO term or kegg pathway	35.1, 35.1	THIAMIN-PYROPHOSPHOKINASE-RXN (EC-2.7.6.2)
GRMZM2G031545_P01	0.904117	0.000258969	1.01681	0.737056	1.07067	0.029242		GRMZM2G031545_P01 NP_001149263 elongation factor 1-delta 1 seq=translation; coord=7:165383929..165386707:-1; parent_transcript=GRMZM2G031545_T01; parent_gene=GRMZM2G031545	GO:0006412 translation	17.5.1.2.1	Not present in CornCyc 8.0
GRMZM2G031572_P01	1.24333	1.31934e-05	0.980767	0.865685	1.01979	0.849387	Prolyl carboxypeptidase like protein	GRMZM2G031572_P01 NP_001149727 prolyl carboxypeptidase like protein seq=translation; coord=1:224236124..224244611:-1; parent_transcript=GRMZM2G031572_T01; parent_gene=GRMZM2G031572	GO:0036211 protein modification process	19.4.2.7, 35.1	Not present in CornCyc 8.0
GRMZM2G031721_P01	1.21694	8.55236e-08	1.00129	0.990643	0.994057	0.939201		GRMZM2G031721_P01 NM_001154073 peptidoglycan binding domain containing protein (LOC100281154)	GO:0005515 protein binding	15.6.1.2.3.1	Not present in CornCyc 8.0
GRMZM2G031825_P01	0.969987	0.283541	1.00209	0.974604	1.04588	0.304652	Hydroxyacylglutathione hydrolase	GRMZM2G031825_P01 NP_001132380 hypothetical protein LOC100193826 seq=translation; coord=1:54927760..54932392:-1; parent_transcript=GRMZM2G031825_T01; parent_gene=GRMZM2G031825	no GO term or kegg pathway	50.3.1, 2.1.2.2	RXN-7919 (EC-3.1.2.6)
GRMZM2G032003_P02	0.926078	6.52842e-07	1.0156	0.513652	1.01897	0.389711	UTP-monosaccharide-1-phosphate uridylyltransferase	GRMZM2G032003_P02 NP_001130742 hypothetical protein LOC100191846 seq=translation; coord=7:146491263..146498155:-1; parent_transcript=GRMZM2G032003_T02; parent_gene=GRMZM2G032003	no GO term or kegg pathway	3.1.2.6, 35.2	GLUC1PURIDYLTRANS-RXN (EC-2.7.7.64)
GRMZM2G032253_P01	0.874229	0.00333015	1.00389	0.974604	1.0374	0.660791		GRMZM2G032253_P01 NP_001141368 hypothetical protein LOC100273459 seq=translation; coord=7:149563885..149565706:1; parent_transcript=GRMZM2G032253_T01; parent_gene=GRMZM2G032253	no GO term or kegg pathway	1.1.8.1.3.3	Not present in CornCyc 8.0
GRMZM2G032282_P01	0.850208	0.00259897	0.947581	0.450083	1.0171	0.864395	Coproporphyrinogen oxidase	GRMZM2G032282_P01 seq=translation; coord=10:141915231..141924754:1; parent_transcript=GRMZM2G032282_T01; parent_gene=GRMZM2G032282	rn00860: Porphyrin and chlorophyll metabolism;	7.12.4.2.1	RXN0-1461 (EC-1.3.3.3)
GRMZM2G032367_P01	1.07703	0.00632485	0.928787	0.0563048	1.08552	0.0296061		GRMZM2G032367_P01 NP_001170677 hypothetical protein LOC100384742 seq=translation; coord=4:53673036..53676735:-1; parent_transcript=GRMZM2G032367_T01; parent_gene=GRMZM2G032367	no GO term or kegg pathway	2.4.3.2	Not present in CornCyc 8.0
GRMZM2G033208_P01	0.988004	0.422349	1.00945	0.682443	0.996155	0.91061	Transketolase	GRMZM2G033208_P01 Q7SIC9 Transketolase	rn00030: Pentose phosphate pathway; rn00710: Carbon fixation in photosynthetic organisms;	1.2.7, 3.9.2.3	1TRANSKETO-RXN (EC-2.2.1.1)
GRMZM2G033219_P01	1.12263	0.0318512	0.94491	0.52735	1.11262	0.247996	6,7-dimethyl-8-ribityllumazine synthase	GRMZM2G033219_P01 NP_001131266 hypothetical protein LOC100192579 seq=translation; coord=2:4834198..4840631:-1; parent_transcript=GRMZM2G033219_T01; parent_gene=GRMZM2G033219	rn00130: Ubiquinone and other terpenoid-quinone biosynthesis; rn00270: Cysteine and methionine metabolism; rn00740: Riboflavin metabolism; rn00900: Terpenoid backbone biosynthesis;	7.10.6	LUMAZINESYN-RXN (EC-2.5.1.78)
GRMZM2G033226_P01	0.927803	0.00301769	1.03272	0.297662	0.986057	0.703785	ATP citrate synthase	GRMZM2G033226_P01 seq=translation; coord=3:52892215..52895069:-1; parent_transcript=GRMZM2G033226_T01; parent_gene=GRMZM2G033226	no GO term or kegg pathway	35.1, 5.1.1.2.2	ATP-CITRATE-PRO-S--LYASE-RXN (EC-2.3.3.8)
GRMZM2G033493_P01	0.858033	0.00517284	0.945314	0.534161	1.13304	0.0711517		GRMZM2G033493_P01 NP_001131923 hypothetical protein LOC100193314 seq=translation; coord=7:157278232..157282868:-1; parent_transcript=GRMZM2G033493_T01; parent_gene=GRMZM2G033493	no GO term or kegg pathway	1.1.1.3.10	Not present in CornCyc 8.0
GRMZM2G033641_P01	1.32593	2.924e-12	0.985728	0.790747	0.948679	0.0346801		GRMZM2G033641_P01 NP_001131001 hypothetical protein LOC100192106 seq=translation; coord=6:148590842..148593721:1; parent_transcript=GRMZM2G033641_T01; parent_gene=GRMZM2G033641	GO:0005215 transporter activity	35.1	Not present in CornCyc 8.0
GRMZM2G033644_P01	1.05053	0.34439	0.922836	0.293635	0.997827	0.984459	branched-chain α-keto acid dehydrogenase	GRMZM2G033644_P01 NP_001149990 dihydrolipoyllysine-residue acetyltransferase component of pyruvatedehydrogenase complex seq=translation; coord=3:57145425..57150481:1; parent_transcript=GRMZM2G033644_T01; parent_gene=GRMZM2G033644	pyruvate dehydrogenase	35.1, 4.2.7.2.2	ISOVALERYLCOA-DHLIPOAMIDE-RXN (dihydrolipoyllysine-residue (3-methylbutanoyl)transferase), KETOISOCAPROATE-RXN (4-methyl-2-oxopentanoate dehydrogenase (lipoamide)), MBCOA-DHLIPOAMIDE-RXN (dihydrolipoyllysine-residue (2-methylbutanoyl)transferase), METHYLVALERATE-RXN (3-methyl-2-oxobutanoate dehydrogenase [(S)-2-methylbutanoyl-transferring)), RXN-7719 (EC-1.8.1.4), 1.2.1.25-RXN (EC-1.2.1.25), 1.2.…
GRMZM2G033885_P01	1.14856	2.14973e-10	1.01924	0.520962	0.967683	0.192791		GRMZM2G033885_P01 NP_001105502 photosystem II subunit29 seq=translation; coord=7:157276217..157277660:-1; parent_transcript=GRMZM2G033885_T01; parent_gene=GRMZM2G033885	GO:0009523 photosystem II	1.1.1.1.2	Not present in CornCyc 8.0
GRMZM2G033894_P01	0.846669	1.61285e-06	1.02021	0.744254	1.01987	0.759425	pyruvate dehydrogenase	GRMZM2G033894_P01 NP_001140759 hypothetical protein LOC100272834 seq=translation; coord=2:110896551..110900469:-1; parent_transcript=GRMZM2G033894_T01; parent_gene=GRMZM2G033894	rn00010: Glycolysis / Gluconeogenesis; rn00020: Citrate cycle (TCA cycle); rn00290: Valine, leucine and isoleucine biosynthesis; rn00620: Pyruvate metabolism; rn00650: Butanoate metabolism;	5.1.2.2.1.1	RXN0-1134 (EC-1.2.4.1), RXN-12508 (2-(a-hydroxyethyl)-TPP:[dihydrolipoyllysine-residue acetyltransferase]-lipoyllysine acetyltransferase), RXN-12583 (pyruvate:thiamin diphosphate acetaldehydetransferase (decarboxylating))
GRMZM2G034152_P01	0.912415	0.0790516	0.968104	0.738692	0.970304	0.788446	Polyamine oxidase	GRMZM2G034152_P01 O64411 Polyamine oxidase Precursor (EC 1.5.3.14)(EC 1.5.3.15) seq=translation; coord=10:62249317..62253700:-1; parent_transcript=GRMZM2G034152_T01; parent_gene=GRMZM2G034152	GO:0016491 oxidoreductase activity	8.5.2.1	RXN-10463 (EC-1.5.3.15), RXN-10465 (EC-1.5.3.14), RXN-10747 (EC-1.5.3.14), RXN-6421 (EC-1.5.3.14)
GRMZM2G034243_P01	0.945097	0.0455808	1.02004	0.672934	0.980278	0.640914		GRMZM2G034243_P01 NP_001145084 hypothetical protein LOC100278292 seq=translation; coord=9:152858133..152859928:-1; parent_transcript=GRMZM2G034243_T01; parent_gene=GRMZM2G034243	no GO term or kegg pathway	1.1.8.1.3.2	Not present in CornCyc 8.0
GRMZM2G035213_P01	1.15701	9.53936e-05	0.995404	0.967017	0.947001	0.381469	Tocopherol C-methyltransferase	GRMZM2G035213_P01 NP_001105914 LOC732837 seq=translation; coord=5:200367029..200370851:1; parent_transcript=GRMZM2G035213_T01; parent_gene=GRMZM2G035213	rn00130: Ubiquinone and other terpenoid-quinone biosynthesis;	10.3.2.6	RXN-14918 (EC-2.1.1.95), RXN-14919 (EC-2.1.1.95), RXN-2562 (EC-2.1.1.95), TOCOPHEROL-O-METHYLTRANSFERASE-RXN (EC-2.1.1.95)
GRMZM2G035256_P01	1.25086	1.88251e-05	1.05998	0.43128	0.947628	0.527068	Phosphatidylcholine-sterol O-acyltransferase	GRMZM2G035256_P01 seq=translation; coord=3:4546931..4548641:1; parent_transcript=GRMZM2G035256_T01; parent_gene=GRMZM2G035256	GO:0006629 lipid metabolic process (phosphatidylcholine-sterol O-acyltransferase activity)	50.2.3	2.3.1.43-RXN (EC-2.3.1.43)
GRMZM2G035268_P01	1.00109	0.968295	1.00671	0.881041	1.01027	0.806536	Glyceraldehyde-3-phosphate dehydrogenase (NADP(+))	GRMZM2G035268_P01 Q43272 NADP-dependent glyceraldehyde-3-phosphate dehydrogenase (EC 1.2.1.9)(Non-phosphorylating glyceraldehyde 3-phosphate dehydrogenase)(Glyceraldehyde-3-phosphate dehydrogenase [NADP+])(Triosephosphate dehydrogenase) seq=translation; coord=4:84106470..84111628:-1; parent_transcript=GRMZM2G035268_T01; parent_gene=GRMZM2G035268	GO:0008886 glyceraldehyde-3-phosphate dehydrogenase (NADP+) (non-phosphorylating) activity	50.1.2, 2.1.1.4.2	1.2.1.9-RXN (EC-1.2.1.9)
GRMZM2G035417_P01	1.00982	0.729464	1.03045	0.440902	0.940351	0.0646266		GRMZM2G035417_P01 NP_001142065 hypothetical protein LOC100274222 seq=translation; coord=9:106398227..106409066:1; parent_transcript=GRMZM2G035417_T01; parent_gene=GRMZM2G035417	no GO term or kegg pathway	19.2.4.4.1	Not present in CornCyc 8.0
GRMZM2G035502_P01	1.15678	1.08669e-05	0.958181	0.364737	1.06496	0.126197	Glutathione dehydrogenase (ascorbate)	GRMZM2G035502_P01 NP_001130125 hypothetical protein LOC100191219 seq=translation; coord=6:34430048..34433142:1; parent_transcript=GRMZM2G035502_T01; parent_gene=GRMZM2G035502	no GO term or kegg pathway	10.4.1.3	1.8.5.1-RXN (EC-1.8.5.1)
GRMZM2G035503_P01	1.07388	0.160727	1.01166	0.925864	0.994471	0.971836		GRMZM2G035503_P01 NP_001130324 hypothetical protein LOC100191418 seq=translation; coord=5:208090222..208094428:-1; parent_transcript=GRMZM2G035503_T01; parent_gene=GRMZM2G035503	no GO term or kegg pathway	21.3.2.2.3.2	3.2.1.37-RXN (EC-3.2.1.37), 3.2.1.55-RXN (EC-3.2.1.55)
GRMZM2G035620_P01	0.996209	0.963588	1.01046	0.942803	1.02789	0.819318	2-oxo-3-(5-oxofuran-2-ylidene)propanoate lactonase	GRMZM2G035620_P01 NP_001148625 LOC100282241 seq=translation; coord=3:228250718..228270546:-1; parent_transcript=GRMZM2G035620_T01; parent_gene=GRMZM2G035620	rn00361: gamma-Hexachlorocyclohexane degradation; rn00364: Fluorobenzoate degradation; rn00627: 1,4-Dichlorobenzene degradation;	35.2	RXN-13371 (EC-3.1.1.91)
GRMZM2G035708_P01	1.03894	0.115123	0.992526	0.874873	0.984923	0.682811		GRMZM2G035708_P01 NP_001136983 hypothetical protein LOC100217145 seq=translation; coord=5:208075404..208077094:1; parent_transcript=GRMZM2G035708_T01; parent_gene=GRMZM2G035708	no GO term or kegg pathway	1.1.8.1.4.4, 18.12.2	Not present in CornCyc 8.0
GRMZM2G035807_P01	1.03948	0.144902	1.09232	0.00174002	1.02463	0.37701		GRMZM2G035807_P01 C4J594 Putative uncharacterized protein seq=translation; coord=2:232093952..232099171:1; parent_transcript=GRMZM2G035807_T01; parent_gene=GRMZM2G035807	no GO term or kegg pathway	35.2, 35.1	Not present in CornCyc 8.0
GRMZM2G036427_P01	1.17346	9.42131e-06	1.02235	0.723976	1.04519	0.4516		GRMZM2G036427_P01 NP_001150162 fiber protein Fb19 seq=translation; coord=10:23213183..23215664:1; parent_transcript=GRMZM2G036427_T01; parent_gene=GRMZM2G036427	no GO term or kegg pathway	35.2	Not present in CornCyc 8.0
GRMZM2G036464_P01	1.31801	3.22026e-06	0.955691	0.661846	1.09921	0.217654	Glutamine synthetase	GRMZM2G036464_P01 P38562 Glutamine synthetase root isozyme 4 (EC 6.3.1.2)(GS107)(Glutamate--ammonia ligase) seq=translation; coord=4:167081372..167084703:-1; parent_transcript=GRMZM2G036464_T01; parent_gene=GRMZM2G036464	GO:0008882 [glutamate-ammonia-ligase] adenylyltransferase activity	50.6.3, 25.1.5.1.1	GLUTAMINESYN-RXN (EC-6.3.1.2)
GRMZM2G036534_P01	0.915195	3.64722e-06	0.976497	0.480562	0.930155	0.0352423	Dihydrolipoyllysine-residue acetyltransferase	GRMZM2G036534_P01 NP_001142314 hypothetical protein LOC100274483 seq=translation; coord=10:11749519..11756094:-1; parent_transcript=GRMZM2G036534_T01; parent_gene=GRMZM2G036534	rn00010: Glycolysis / Gluconeogenesis; rn00020: Citrate cycle (TCA cycle); rn00620: Pyruvate metabolism;	50.2.3, 5.1.2.2.2	RXN0-1133 (EC-2.3.1.12)
GRMZM2G036609_P01	0.996496	0.906895	1.06104	0.0401224	0.988329	0.812363	Glutamate synthase (ferredoxin) ; Glutamin-(asparagin-)ase	GRMZM2G036609_P01 P23225 Ferredoxin-dependent glutamate synthase	rn00910: Nitrogen metabolism;	50.1.4, 35.1, 25.1.5.2.1	GLUTAMATE-SYNTHASE-FERREDOXIN-RXN (EC-1.4.7.1), GLUTAMIN-RXN (EC-3.5.1.38), RXN-12878
GRMZM2G036708_P01	0.921795	0.041736	0.933717	0.289071	0.856858	0.0105918	Cysteine synthase	GRMZM2G036708_P01 NP_001136599 hypothetical protein LOC100216722 seq=translation; coord=2:107286038..107288398:1; parent_transcript=GRMZM2G036708_T01; parent_gene=GRMZM2G036708	rn00270: Cysteine and methionine metabolism; rn00450: Selenoamino acid metabolism; rn00460: Cyanoamino acid metabolism; rn00920: Sulfur metabolism;	50.2.5	ACSERLY-RXN (EC-2.5.1.47)
GRMZM2G036880_P01	0.858244	0.00014532	1.01583	0.863535	1.06622	0.188501		GRMZM2G036880_P01 NP_001149586 chlorophyll a-b binding protein 6A seq=translation; coord=4:235825258..235826588:-1; parent_transcript=GRMZM2G036880_T01; parent_gene=GRMZM2G036880	GO:0016168 chlorophyll binding	No Mercator annotation	Not present in CornCyc 8.0
GRMZM2G036921_P01	0.900571	2.53225e-06	1.01095	0.780172	0.997688	0.956495	Thioredoxin-dependent peroxiredoxin	GRMZM2G036921_P01 NP_001148437 LOC100282052 seq=translation; coord=9:98777728..98779013:-1; parent_transcript=GRMZM2G036921_T01; parent_gene=GRMZM2G036921	no GO term or kegg pathway	10.4.3.2	1.11.1.15-RXN (EC-1.11.1.15)
GRMZM2G038126_P01	0.998522	0.968824	0.988181	0.865685	1.07212	0.0510156	Proteasome ATPase	GRMZM2G038126_P01 NP_001150600 26S protease regulatory subunit 6B seq=translation; coord=5:125802058..125817596:1; parent_transcript=GRMZM2G038126_T01; parent_gene=GRMZM2G038126	proteasome	35.1, 35.2, 19.2.6.2.1.3	3.6.4.8-RXN (EC-3.6.4.8)
GRMZM2G038365_P01	0.967829	0.353481	1.00283	0.971628	1.00039	0.993345	Plastoquinol-plastocyanin reductase	GRMZM2G038365_P01 NP_001140947 hypothetical protein LOC100273026 seq=translation; coord=4:226266755..226268798:-1; parent_transcript=GRMZM2G038365_T01; parent_gene=GRMZM2G038365		1.1.2.3	PLASTOQUINOL--PLASTOCYANIN-REDUCTASE-RXN (EC-1.10.9.1)
GRMZM2G038494_P01	0.950041	0.134946	0.945711	0.331591	1.07912	0.136629		GRMZM2G038494_P01 NP_001141907 hypothetical protein LOC100274056 seq=translation; coord=1:284004635..284007831:-1; parent_transcript=GRMZM2G038494_T01; parent_gene=GRMZM2G038494	no GO term or kegg pathway	35.1	Not present in CornCyc 8.0
GRMZM2G038519_P01	1.10061	2.6189e-05	0.923696	0.00415529	1.05194	0.0898845		GRMZM2G038519_P01 NP_001130616 hypothetical protein LOC100191715 seq=translation; coord=2:206948292..206955094:1; parent_transcript=GRMZM2G038519_T01; parent_gene=GRMZM2G038519	no GO term or kegg pathway	1.1.4.1.2	Not present in CornCyc 8.0
GRMZM2G038636_P01	1.1596	1.78376e-08	1.02811	0.503006	0.964366	0.299746		GRMZM2G038636_P01 Q10717 Cysteine proteinase 2 Precursor (EC 3.4.22.-) seq=translation; coord=7:121981747..121986892:1; parent_transcript=GRMZM2G038636_T01; parent_gene=GRMZM2G038636	GO:0006508 proteolysis	35.2, 50.3.4, 19.4.1.1	Not present in CornCyc 8.0
GRMZM2G038848_P02	1.18518	6.09373e-08	0.979546	0.682443	1.00311	0.96852	N-acetyl-gamma-glutamyl-phosphate reductase	GRMZM2G038848_P02 NP_001130773 hypothetical protein LOC100191877 seq=translation; coord=1:254659295..254663896:1; parent_transcript=GRMZM2G038848_T02; parent_gene=GRMZM2G038848	rn00330: Arginine and proline metabolism;	4.1.1.1.1.3	N-ACETYLGLUTPREDUCT-RXN (EC-1.2.1.38)
GRMZM2G039238_P01	0.941922	0.148573	0.940978	0.304588	1.0713	0.298418	Glycine hydroxymethyltransferase	GRMZM2G039238_P01 NP_001168056 hypothetical protein LOC100381786 seq=translation; coord=1:162266168..162271608:1; parent_transcript=GRMZM2G039238_T01; parent_gene=GRMZM2G039238	rn00260: Glycine, serine and threonine metabolism; rn00460: Cyanoamino acid metabolism; rn00670: One carbon pool by folate; rn00680: Methane metabolism;	1.3.5, 4.1.4.3.1	GLYOHMETRANS-RXN (EC-2.1.2.1)
GRMZM2G039251_P01	1.12806	0.00290974	0.965538	0.608063	1.1162	0.00966173	Succinate-CoA ligase (ADP-forming)	GRMZM2G039251_P01 NP_001149702 succinyl-CoA ligase alpha-chain 2 seq=translation; coord=2:207032350..207038547:1; parent_transcript=GRMZM2G039251_T01; parent_gene=GRMZM2G039251	rn00660: C5-Branched dibasic acid metabolism;	35.1, 2.3.5.1	SUCCCOASYN-RXN (EC-6.2.1.5)
GRMZM2G039396_P01	0.850668	7.98862e-11	1.00742	0.866037	0.975285	0.326897	Protoporphyrinogen oxidase	GRMZM2G039396_P01 NP_001105564 protoporphyrinogen IX oxidase seq=translation; coord=8:876212..882478:-1; parent_transcript=GRMZM2G039396_T01; parent_gene=GRMZM2G039396	rn00860: Porphyrin and chlorophyll metabolism;	50.1.3, 35.2, 35.1, 7.12.4.3	PROTOPORGENOXI-RXN (EC-1.3.3.4)
GRMZM2G039711_P01	1.15346	4.14378e-05	0.9318	0.119435	1.09507	0.0194869		GRMZM2G039711_P01 NP_001168376 hypothetical protein LOC100382145 seq=translation; coord=2:26613076..26618367:-1; parent_transcript=GRMZM2G039711_T01; parent_gene=GRMZM2G039711	no GO term or kegg pathway	35.2	Not present in CornCyc 8.0
GRMZM2G039930_P02	0.904895	4.76192e-05	0.937041	0.0307737	0.940066	0.0215182		GRMZM2G039930_P02 seq=translation; coord=5:137437976..137454437:-1; parent_transcript=GRMZM2G039930_T02; parent_gene=GRMZM2G039930	no GO term or kegg pathway	18.10.3.4	Not present in CornCyc 8.0
GRMZM2G039996_P01	1.10505	0.0028899	1.03705	0.52206	1.01517	0.830253		GRMZM2G039996_P01 NP_001148406 chlorophyll a-b binding protein CP24 seq=translation; coord=2:2018212..2019764:-1; parent_transcript=GRMZM2G039996_T01; parent_gene=GRMZM2G039996	GO:0016168 chlorophyll binding	1.1.1.1.4	Not present in CornCyc 8.0
GRMZM2G040095_P02	0.941915	0.332821	1.00823	0.950298	1.00487	0.975714	Linoleate 9S-lipoxygenase	GRMZM2G040095_P02 NP_001105976 lipoxygenase6 seq=translation; coord=2:4186640..4190624:1; parent_transcript=GRMZM2G040095_T02; parent_gene=GRMZM2G040095	GO:0044255 cellular lipid metabolic process	50.1.12	RXN-8495 (EC-1.13.11.58)
GRMZM2G040164_P01	1.054	0.0317373	0.990334	0.866304	0.9761	0.625967		GRMZM2G040164_P01 NP_001150351 proteasome subunit beta type 4 seq=translation; coord=7:139359548..139365393:-1; parent_transcript=GRMZM2G040164_T01; parent_gene=GRMZM2G040164	GO:0000502 proteasome complex	19.2.6.1.2.7, 35.2	Not present in CornCyc 8.0
GRMZM2G040300_P02	1.00529	0.916588	0.916473	0.105119	1.04829	0.156345	Sugar-terminal-phosphatase	GRMZM2G040300_P02 NP_001142032 hypothetical protein LOC100274186 seq=translation; coord=2:2047920..2051557:-1; parent_transcript=GRMZM2G040300_T02; parent_gene=GRMZM2G040300	no GO term or kegg pathway	35.1	RXN66-526 (EC-3.1.3.58)
GRMZM2G040511_P01	0.923984	0.032447	1.02992	0.599384	1.00368	0.971836	ABC-type Cd(2+) transporter	GRMZM2G040511_P01 NP_001147886 LOC100281496 seq=translation; coord=5:176113846..176124468:1; parent_transcript=GRMZM2G040511_T01; parent_gene=GRMZM2G040511	no GO term or kegg pathway	18.4.7.4	3.6.3.46-RXN (EC-3.6.3.46)
GRMZM2G040878_P01	0.74136	4.99009e-12	0.91681	0.103392	1.11056	0.0407299	PAP fibrillin family protein	GRMZM2G040878_P01 NP_001151990 PAP fibrillin family protein seq=translation; coord=2:11366011..11367995:1; parent_transcript=GRMZM2G040878_T01; parent_gene=GRMZM2G040878	GO:0044420 extracellular matrix component	35.1	Not present in CornCyc 8.0
GRMZM2G040968_P01	1.1753	2.23745e-05	0.962046	0.499934	1.01502	0.84171	Phosphoglucan, water dikinase	GRMZM2G040968_P01 NP_001141918 hypothetical protein LOC100274067 seq=translation; coord=10:20383352..20410044:1; parent_transcript=GRMZM2G040968_T01; parent_gene=GRMZM2G040968	no GO term or kegg pathway	35.1, 3.2.3.1.2	2.7.9.5-RXN (EC-2.7.9.5)
GRMZM2G041961_P01	1.2132	0.000123677	1.03088	0.73102	0.912031	0.160212	Licheninase-2	GRMZM2G041961_P01 NP_001150348 lichenase-2 seq=translation; coord=6:142402198..142405405:-1; parent_transcript=GRMZM2G041961_T01; parent_gene=GRMZM2G041961	oligosaccharide fate	50.3.2	3.2.1.73-RXN (EC-3.2.1.73)
GRMZM2G042032_P01	0.933603	0.396745	1.06175	0.6136	1.03761	0.808458		GRMZM2G042032_P01 NP_001143768 hypothetical protein LOC100276530 seq=translation; coord=1:43133344..43136676:1; parent_transcript=GRMZM2G042032_T01; parent_gene=GRMZM2G042032	no GO term or kegg pathway	35.2, 16.11.1.6	Not present in CornCyc 8.0
GRMZM2G042118_P01	1.06861	0.0022811	1.01191	0.834195	1.02171	0.637548		GRMZM2G042118_P01 NP_001150149 LOC100283778 seq=translation; coord=8:162236975..162239554:-1; parent_transcript=GRMZM2G042118_T01; parent_gene=GRMZM2G042118	no GO term or kegg pathway	16.7.2, 16.12.5.2	Not present in CornCyc 8.0
GRMZM2G043162_P01	0.841032	0.000221625	0.984957	0.871711	1.00671	0.961745		GRMZM2G043162_P01 NP_001158976 ferredoxin-1 seq=translation; coord=4:40157243..40157996:-1; parent_transcript=GRMZM2G043162_T01; parent_gene=GRMZM2G043162	GO:0006124 ferredoxin metabolic process	1.1.5.1	Not present in CornCyc 8.0
GRMZM2G043212_P01	0.816969	2.44639e-05	0.943652	0.441958	0.996564	0.981095		GRMZM2G043212_P01 NP_001130906 hypothetical protein LOC100192010 seq=translation; coord=3:197721783..197724923:1; parent_transcript=GRMZM2G043212_T01; parent_gene=GRMZM2G043212	GO:0003735 structural constituent of ribosome	35.2, 17.7.2.1.11	Not present in CornCyc 8.0
GRMZM2G043291_P01	1.39072	2.18756e-11	1.05956	0.339468	1.06727	0.189384	R-nitrile:glutathione R-transferase	GRMZM2G043291_P01 NP_001149125 LOC100282747 seq=translation; coord=1:43109844..43112305:-1; parent_transcript=GRMZM2G043291_T01; parent_gene=GRMZM2G043291	R08511[c]: (name: R-nitrile:glutathione R-transferase) ; (EC-num: 2.5.1.18) ; (reaction equation: [c]: Nitrile + Glutathione <==> Hydrogen cyanide + R-S-Glutathione)	18.8.1.3	Not present in CornCyc 8.0
GRMZM2G043383_P01	0.875265	3.20839e-05	1.00252	0.974604	1.06359	0.151332		GRMZM2G043383_P01 NP_001140911 hypothetical protein LOC100272988 seq=translation; coord=7:2584958..2590700:-1; parent_transcript=GRMZM2G043383_T01; parent_gene=GRMZM2G043383	no GO term or kegg pathway	20.3.1.5, 35.1	Not present in CornCyc 8.0
GRMZM2G043453_P01	0.575745	5.88773e-21	0.931891	0.350756	0.969346	0.802301	Magnesium chelatase	GRMZM2G043453_P01 seq=translation; coord=5:3095645..3103371:-1; parent_transcript=GRMZM2G043453_T01; parent_gene=GRMZM2G043453	GO:0003677 DNA binding	35.1, 7.12.6.1.1	RXN1F-20 (EC-6.6.1.1)
GRMZM2G043737_P01	0.926839	0.0191531	1.05728	0.186355	0.9613	0.368038		GRMZM2G043737_P01 C0PPH1 Putative uncharacterized protein seq=translation; coord=10:116860755..116863190:1; parent_transcript=GRMZM2G043737_T01; parent_gene=GRMZM2G043737	no GO term or kegg pathway	17.1.3.1.11, 35.2	Not present in CornCyc 8.0
GRMZM2G043822_P02	0.858425	0.000147203	0.967293	0.52735	0.849764	9.78562e-05	Purine-nucleoside phosphorylase	GRMZM2G043822_P02 Q41784 Tubulin beta-7 chain (Beta-7-tubulin) seq=translation; coord=6:92813319..92815990:-1; parent_transcript=GRMZM2G043822_T02; parent_gene=GRMZM2G043822	GO:0045298 tubulin complex, cellular component	35.1	PNP-RXN (EC-2.4.2.1), RXN-14029 (EC-2.4.2.1)
GRMZM2G044074_P01	0.689878	4.51316e-17	0.934369	0.287401	0.969143	0.705413	Uroporphyrinogen decarboxylase	GRMZM2G044074_P01 O81220 Uroporphyrinogen decarboxylase	GO:0006783 heme biosynthetic process	7.12.4.1	UROGENDECARBOX-RXN (EC-4.1.1.37)
GRMZM2G044132_P01	0.964605	0.558048	1.04012	0.709068	1.02015	0.850573		GRMZM2G044132_P01 B6UCP6 Putative uncharacterized protein seq=translation; coord=2:53844493..53846005:1; parent_transcript=GRMZM2G044132_T01; parent_gene=GRMZM2G044132	no GO term or kegg pathway	35.2	Not present in CornCyc 8.0
GRMZM2G044137_P01	1.16019	0.170537	0.89793	0.47402	1.00454	0.984459		GRMZM2G044137_P01 NP_001152131 LOC100285769 seq=translation; coord=6:155392420..155395291:1; parent_transcript=GRMZM2G044137_T01; parent_gene=GRMZM2G044137	no GO term or kegg pathway	17.1.2.1.31, 35.2	Not present in CornCyc 8.0
GRMZM2G044247_P01	1.01261	0.753199	1.0193	0.762787	0.99918	0.990224	4-hydroxy-tetrahydrodipicolinate reductase	GRMZM2G044247_P01 NP_001150974 LOC100284607 seq=translation; coord=1:3648955..3651846:-1; parent_transcript=GRMZM2G044247_T01; parent_gene=GRMZM2G044247	rn00300: Lysine biosynthesis;	1.1.8.1.6.3	RXN-14014 (EC-1.17.1.8)
GRMZM2G044368_P01	1.14653	8.97885e-07	1.00416	0.942873	1.04125	0.182641		GRMZM2G044368_P01 NP_001169258 hypothetical protein LOC100383121 seq=translation; coord=6:158946942..158950117:1; parent_transcript=GRMZM2G044368_T01; parent_gene=GRMZM2G044368	no GO term or kegg pathway	35.1, 22.8.1.7	Not present in CornCyc 8.0
GRMZM2G044684_P01	1.05694	0.1582	0.968151	0.631748	1.0615	0.134135		GRMZM2G044684_P01 NP_001151179 protein grpE seq=translation; coord=4:136936001..136939330:1; parent_transcript=GRMZM2G044684_T01; parent_gene=GRMZM2G044684	no GO term or kegg pathway	19.1.4.3	Not present in CornCyc 8.0
GRMZM2G044744_P01	1.07391	0.0202255	1.04977	0.156606	0.950075	0.13793	Starch synthase	GRMZM2G044744_P01 NP_001123590 starch synthase IV seq=translation; coord=8:125308562..125317107:1; parent_transcript=GRMZM2G044744_T01; parent_gene=GRMZM2G044744	rn00500: Starch and sucrose metabolism;	3.2.2.4.4, 35.1	GLYCOGENSYN-RXN (EC-2.4.1.21)
GRMZM2G046186_P01	1.30066	5.40125e-10	0.965253	0.560528	1.03478	0.607292	Kinesin like protein	GRMZM2G046186_P01 NP_001147357 kinesin like protein seq=translation; coord=7:144904996..144907474:-1; parent_transcript=GRMZM2G046186_T01; parent_gene=GRMZM2G046186	GO:0005856 cytoskeleton	35.1	Not present in CornCyc 8.0
GRMZM2G046804_P01	0.95406	0.0809908	1.0287	0.47374	0.98815	0.817925	Glyceraldehyde-3-phosphate dehydrogenase (phosphorylating)	GRMZM2G046804_P01 P08735 Glyceraldehyde-3-phosphate dehydrogenase	GO:0006096 glycolytic process	2.1.1.4.1, 50.1.2	GAPOXNPHOSPHN-RXN (EC-1.2.1.12)
GRMZM2G047219_P01	1.10207	0.00156197	0.989408	0.866037	1.02249	0.631932		GRMZM2G047219_P01 NP_001132564 hypothetical protein LOC100194029 seq=translation; coord=8:134082842..134085252:-1; parent_transcript=GRMZM2G047219_T01; parent_gene=GRMZM2G047219	no GO term or kegg pathway	35.1	Not present in CornCyc 8.0
GRMZM2G047274_P01	0.877928	0.000514423	1.00936	0.906473	1.01897	0.814762		GRMZM2G047274_P01 NP_001142392 hypothetical protein LOC100274565 seq=translation; coord=3:188328660..188331609:-1; parent_transcript=GRMZM2G047274_T01; parent_gene=GRMZM2G047274	no GO term or kegg pathway	27.2.5	Not present in CornCyc 8.0
GRMZM2G047592_P02	0.996563	0.902802	1.02841	0.317864	0.999984	0.999286	Glucose-6-phosphate 1-epimerase	GRMZM2G047592_P02 NP_001141616 hypothetical protein LOC100273735 seq=translation; coord=7:89432642..89436007:-1; parent_transcript=GRMZM2G047592_T02; parent_gene=GRMZM2G047592	no GO term or kegg pathway	35.2, 35.1	GLUCOSE-6-PHOSPHATE-1-EPIMERASE-RXN (EC-5.1.3.15), RXN-14815 (EC-5.1.3), RXN-14816 (EC-5.1.3)
GRMZM2G047720_P01	1.17685	0.000695363	0.905575	0.0630978	1.04842	0.459893		GRMZM2G047720_P01 NP_001149288 LOC100282910 seq=translation; coord=6:117103987..117105456:-1; parent_transcript=GRMZM2G047720_T01; parent_gene=GRMZM2G047720	no GO term or kegg pathway	35.1	Not present in CornCyc 8.0
GRMZM2G047954_P01	1.04828	0.160057	0.988511	0.864371	1.01641	0.780064		GRMZM2G047954_P01 seq=translation; coord=7:4794436..4796320:-1; parent_transcript=GRMZM2G047954_T01; parent_gene=GRMZM2G047954	no GO term or kegg pathway	1.1.1.2.2.2.1	Not present in CornCyc 8.0
GRMZM2G048121_P01	0.849256	0.0251117	0.914708	0.47374	1.06072	0.712759	3''-deamino-3''-oxonicotianamine reductase	GRMZM2G048121_P01 NP_001148246 NAD(P)H-dependent oxidoreductase seq=translation; coord=1:113341782..113343398:-1; parent_transcript=GRMZM2G048121_T01; parent_gene=GRMZM2G048121	GO:0016491 oxidoreductase activity	50.1.1	1.1.1.285-RXN (EC-1.1.1.285)
GRMZM2G048324_P01	1.00586	0.914744	1.04711	0.507331	1.04232	0.536904		GRMZM2G048324_P01 NP_001105407 nucleoredoxin1 seq=translation; coord=1:70424654..70429257:1; parent_transcript=GRMZM2G048324_T01; parent_gene=GRMZM2G048324	glycolysis regulation	10.6.3	Not present in CornCyc 8.0
GRMZM2G048672_P01	1.03318	0.334945	0.964368	0.441614	1.04699	0.333559	Phenylpyruvate tautomerase ; L-dopachrome isomerase	GRMZM2G048672_P01 NP_001150913 macrophage migration inhibitory factor seq=translation; coord=5:56022122..56023215:-1; parent_transcript=GRMZM2G048672_T01; parent_gene=GRMZM2G048672	no GO term or kegg pathway	35.2	DOPACHROME-DELTA-ISOMERASE-RXN (EC-5.3.3.12), PHENYLPYRUVATE-TAUTOMERASE-RXN (EC-5.3.2.1)
GRMZM2G048836_P01	0.897529	0.0342842	0.921341	0.208049	0.934284	0.289272		GRMZM2G048836_P01 NP_001130462 hypothetical protein LOC100191560 seq=translation; coord=6:113108461..113110909:-1; parent_transcript=GRMZM2G048836_T01; parent_gene=GRMZM2G048836	no GO term or kegg pathway	19.4.5.8.2.1	Not present in CornCyc 8.0
GRMZM2G048907_P01	0.888631	0.00444973	0.922194	0.0794479	1.10239	0.0176656	H(+)-transporting two-sector ATPase	GRMZM2G048907_P01 P0C1M0 ATP synthase subunit gamma	GO:0046034 ATP metabolic process	1.1.9.2.3	ATPSYN-RXN (EC-3.6.3.14)
GRMZM2G049672_P01	1.02181	0.715015	0.955479	0.576775	0.982567	0.850573		GRMZM2G049672_P01 NP_001140913 hypothetical protein LOC100272990 seq=translation; coord=3:32024815..32032657:-1; parent_transcript=GRMZM2G049672_T01; parent_gene=GRMZM2G049672	no GO term or kegg pathway	35.1	Not present in CornCyc 8.0
GRMZM2G049839_P01	1.04666	0.203843	1.03329	0.410293	1.02036	0.702594		GRMZM2G049839_P01 seq=translation; coord=4:233120026..233126298:-1; parent_transcript=GRMZM2G049839_T01; parent_gene=GRMZM2G049839	no GO term or kegg pathway	19.2.4.4.2	Not present in CornCyc 8.0
GRMZM2G050131_P01	0.598869	1.58914e-15	1.02246	0.856688	0.960962	0.748415		GRMZM2G050131_P01 NP_001132659 hypothetical protein LOC100194135 seq=translation; coord=2:102352415..102354157:1; parent_transcript=GRMZM2G050131_T01; parent_gene=GRMZM2G050131	no GO term or kegg pathway	35.2	Not present in CornCyc 8.0
GRMZM2G050193_P01	1.2283	3.59226e-08	1.05354	0.267763	0.977757	0.703785	Calcium lipid binding protein-like	GRMZM2G050193_P01 NP_001152047 calcium lipid binding protein-like seq=translation; coord=2:196329725..196336472:-1; parent_transcript=GRMZM2G050193_T01; parent_gene=GRMZM2G050193	GO:0008289 lipid binding	35.1, 5.8.1.2	Not present in CornCyc 8.0
GRMZM2G050371_P01	0.785788	5.52864e-10	0.923998	0.11735	1.086	0.0769088	Ornithine carbamoyltransferase	GRMZM2G050371_P01 NP_001151252 ornithine carbamoyltransferase seq=translation; coord=4:159862612..159866537:1; parent_transcript=GRMZM2G050371_T01; parent_gene=GRMZM2G050371	GO:1901605 alpha-amino acid metabolic process	4.1.1.1.2.2	ORNCARBAMTRANSFER-RXN (EC-2.1.3.3)
GRMZM2G050514_P01	1.0747	0.0226834	0.997277	0.968591	0.976358	0.631574	Glutamine synthetase	GRMZM2G050514_P01 P38559 Glutamine synthetase root isozyme 1 (EC 6.3.1.2)(GS122)(Glutamate--ammonia ligase) seq=translation; coord=1:27977783..27980656:-1; parent_transcript=GRMZM2G050514_T01; parent_gene=GRMZM2G050514	rn00250: Alanine, aspartate and glutamate metabolism; rn00330: Arginine and proline metabolism; rn00550: Peptidoglycan biosynthesis; rn00910: Nitrogen metabolism;	35.2, 50.6.3, 35.1	GLUTAMINESYN-RXN (EC-6.3.1.2)
GRMZM2G050570_P01	0.770524	5.04818e-13	1.01119	0.877033	1.01325	0.813143	Threonine synthase	GRMZM2G050570_P01 NP_001149770 threonine synthase seq=translation; coord=3:206531676..206533642:1; parent_transcript=GRMZM2G050570_T01; parent_gene=GRMZM2G050570	rn00260: Glycine, serine and threonine metabolism; rn00750: Vitamin B6 metabolism;	4.1.2.2.7.1	THRESYN-RXN (EC-4.2.3.1)
GRMZM2G050833_P01	1.05272	0.0519669	1.01743	0.723716	1.00226	0.974783		GRMZM2G050833_P01 NP_001136523 hypothetical protein LOC100216638 seq=translation; coord=5:7724527..7726624:-1; parent_transcript=GRMZM2G050833_T01; parent_gene=GRMZM2G050833	no GO term or kegg pathway	12.1.2, 35.2	Not present in CornCyc 8.0
GRMZM2G051059_P05	1.05447	0.039135	0.980474	0.688996	0.962676	0.378105	Adenylate kinase	GRMZM2G051059_P05 NP_001145920 hypothetical protein LOC100279441 seq=translation; coord=9:19923742..19927742:1; parent_transcript=GRMZM2G051059_T05; parent_gene=GRMZM2G051059	no GO term or kegg pathway	35.2	ADENYL-KIN-RXN (EC-2.7.4.3)
GRMZM2G051276_P01	0.986555	0.522843	1.02156	0.440902	0.999571	0.990224	Inositol-phosphate phosphatase	GRMZM2G051276_P01 NP_001170418 hypothetical protein LOC100384405 seq=translation; coord=4:236110495..236114268:-1; parent_transcript=GRMZM2G051276_T01; parent_gene=GRMZM2G051276	R07343[c]: (name: myo-inositol-phosphate phosphohydrolase) ; (EC-num: 3.1.3.25) ; (reaction equation: [c]: myo-Inositol phosphate + H2O <==> myo-Inositol + Orthophosphate)	50.3.1	MYO-INOSITOL-1OR-4-MONOPHOSPHATASE-RXN (EC-3.1.3.25), RXN0-5408 (EC-3.1.3.25), RXN-10949 (EC-3.1.3.25)
GRMZM2G051403_P01	0.928261	0.118735	0.829846	0.000175166	1.1681	0.0031413		GRMZM2G051403_P01 NP_001140958 hypothetical protein LOC100273037 seq=translation; coord=5:7698036..7699925:-1; parent_transcript=GRMZM2G051403_T01; parent_gene=GRMZM2G051403	GO:0009536 plastid (photosystem I assembly)	1.1.4.3.8	Not present in CornCyc 8.0
GRMZM2G051630_P01	1.08452	0.038768	0.967274	0.632285	1.02714	0.712759		GRMZM2G051630_P01 NP_001142153 hypothetical protein LOC100274318 seq=translation; coord=6:131159543..131163430:-1; parent_transcript=GRMZM2G051630_T01; parent_gene=GRMZM2G051630	no GO term or kegg pathway	5.1.1.1, 24.2.13	Not present in CornCyc 8.0
GRMZM2G051677_P01	0.784602	5.04601e-15	0.961202	0.31911	1.03874	0.304652	Fructokinase	GRMZM2G051677_P01 Q6XZ78 Fructokinase-2 (EC 2.7.1.4)(ZmFRK2) seq=translation; coord=6:3570233..3573134:1; parent_transcript=GRMZM2G051677_T01; parent_gene=GRMZM2G051677	rn00051: Fructose and mannose metabolism; rn00500: Starch and sucrose metabolism; rn00520: Amino sugar and nucleotide sugar metabolism;	3.1.4.4, 35.2, 35.1	FRUCTOKINASE-RXN (EC-2.7.1.4)
GRMZM2G051697_P01	1.01011	0.801771	1.00467	0.958431	1.00927	0.908327	2-carboxy-D-arabinitol-1-phosphatase	GRMZM2G051697_P01 NM_001148892 hypothetical protein LOC100274536 (LOC100274536)	no GO term or kegg pathway	35.1, 1.2.1.3.4, 5.9.1, 35.2	2-CARBOXY-D-ARABINITOL-1-PHOSPHATASE-RXN (EC-3.1.3.63)
GRMZM2G051782_P01	1.11	0.0121153	0.944566	0.307793	0.889118	0.0355797		GRMZM2G051782_P01 seq=translation; coord=9:146299403..146305484:1; parent_transcript=GRMZM2G051782_T01; parent_gene=GRMZM2G051782	no GO term or kegg pathway	20.1.1.1, 35.1	Not present in CornCyc 8.0
GRMZM2G052036_P01	1.02738	0.469197	0.918683	0.0354447	1.05379	0.265176		GRMZM2G052036_P01 NP_001143161 hypothetical protein LOC100275650 seq=translation; coord=10:60021321..60022270:1; parent_transcript=GRMZM2G052036_T01; parent_gene=GRMZM2G052036	no GO term or kegg pathway	1.1.8.1.6.10	Not present in CornCyc 8.0
GRMZM2G052088_P01	1.14848	0.00312639	0.927848	0.297955	1.1085	0.0692739		GRMZM2G052088_P01 NP_001146493 hypothetical protein LOC100280083 seq=translation; coord=3:221284397..221288490:-1; parent_transcript=GRMZM2G052088_T01; parent_gene=GRMZM2G052088	no GO term or kegg pathway	24.1.1.1.3, 18.4.5.1.3, 27.3.1.3	Not present in CornCyc 8.0
GRMZM2G052546_P03	1.00225	0.94344	0.943374	0.0513421	0.96401	0.27152		GRMZM2G052546_P03 NP_001136639 hypothetical protein LOC100216768 seq=translation; coord=1:2538102..2544683:-1; parent_transcript=GRMZM2G052546_T03; parent_gene=GRMZM2G052546	no GO term or kegg pathway	35.2, 3.2.3.2.1, 35.1	RXN-12217 (EC-3.1.3), RXN-12218 (EC-3.1.3), RXN-12276 (EC-3.1.3), RXN-12277 (EC-3.1.3)
GRMZM2G052610_P01	1.05424	0.172324	0.941149	0.242654	1.1225	0.00831878		GRMZM2G052610_P01 NP_001149014 rhodanese-like domain containing protein seq=translation; coord=7:141881307..141885788:1; parent_transcript=GRMZM2G052610_T01; parent_gene=GRMZM2G052610	no GO term or kegg pathway	35.1	Not present in CornCyc 8.0
GRMZM2G052666_P01	1.03355	0.134084	1.07029	0.0189982	0.989723	0.812344		GRMZM2G052666_P01 NP_001152096 LOC100285733 seq=translation; coord=1:94486908..94489534:1; parent_transcript=GRMZM2G052666_T01; parent_gene=GRMZM2G052666		50.1.8	Not present in CornCyc 8.0
GRMZM2G053019_P01	0.911602	0.0532266	0.970208	0.738692	1.02511	0.811362		GRMZM2G053019_P01 NP_001149949 translocon Tic40 seq=translation; coord=2:48112888..48133114:1; parent_transcript=GRMZM2G053019_T01; parent_gene=GRMZM2G053019	GO:0044432 endoplasmic reticulum part, GO:0017038 protein import	23.1.3.3	Not present in CornCyc 8.0
GRMZM2G053206_P01	1.10725	0.329522	1.02153	0.925864	0.882716	0.388483		GRMZM2G053206_P01 NP_001140805 hypothetical protein LOC100272880 seq=translation; coord=2:231986102..231987473:-1; parent_transcript=GRMZM2G053206_T01; parent_gene=GRMZM2G053206	no GO term or kegg pathway	35.1	Not present in CornCyc 8.0
GRMZM2G053236_P01	1.20281	4.4075e-06	0.943863	0.297662	0.976428	0.752982	ATP-dependent Clp protease	GRMZM2G053236_P01 NP_001150643 ATP-dependent Clp protease proteolytic subunit seq=translation; coord=5:188100824..188102266:1; parent_transcript=GRMZM2G053236_T01; parent_gene=GRMZM2G053236	GO:0016485 protein processing	35.1	Not present in CornCyc 8.0
GRMZM2G053322_P01	0.825191	3.43368e-09	0.947211	0.251346	1.03685	0.548826	UDP-6-sulfo-6-deoxyglucose sulfohydrolase	GRMZM2G053322_P01 NP_001148807 UDP-sulfoquinovose synthase seq=translation; coord=8:90964173..90967651:-1; parent_transcript=GRMZM2G053322_T01; parent_gene=GRMZM2G053322	rn00520: Amino sugar and nucleotide sugar metabolism; rn00561: Glycerolipid metabolism;	5.3.6	RXN-1223 (EC-3.13.1.1)
GRMZM2G053726_P01	0.90716	2.26714e-05	1.02566	0.507331	1.02044	0.663625	Glutathione dehydrogenase (ascorbate)	GRMZM2G053726_P01 NP_001132526 hypothetical protein LOC100193989 seq=translation; coord=3:229384643..229387013:-1; parent_transcript=GRMZM2G053726_T01; parent_gene=GRMZM2G053726	no GO term or kegg pathway	35.1	1.8.5.1-RXN (EC-1.8.5.1)
GRMZM2G053898_P01	0.909753	0.115147	1.04305	0.677874	0.962001	0.759425		GRMZM2G053898_P01 NP_001148344 LOC100281954 seq=translation; coord=8:162019785..162023951:1; parent_transcript=GRMZM2G053898_T01; parent_gene=GRMZM2G053898	no GO term or kegg pathway	19.2.2.2.1	Not present in CornCyc 8.0
GRMZM2G053916_P01	1.23293	2.26419e-08	1.02	0.744254	0.989105	0.867749	Acryloyl-CoA reductase (NADH)	GRMZM2G053916_P01 NP_001130228 hypothetical protein LOC100191322 seq=translation; coord=1:295996730..296001956:1; parent_transcript=GRMZM2G053916_T01; parent_gene=GRMZM2G053916	GO:0009055 electron transfer activity (flavin adenine dinucleotide binding)	4.2.7.8.1.1, 35.1, 35.2	RXN-8568 (EC-1.3.1.95)
GRMZM2G053939_P01	1.08345	0.0028841	1.03837	0.283459	0.988869	0.790597	Alanine transaminase	GRMZM2G053939_P01 seq=translation; coord=7:165751276..165754416:-1; parent_transcript=GRMZM2G053939_T01; parent_gene=GRMZM2G053939	no GO term or kegg pathway	4.1.3.1.1	ALANINE-AMINOTRANSFERASE-RXN (EC-2.6.1.2)
GRMZM2G053999_P01	1.09242	0.00533499	1.00425	0.966803	0.928211	0.103424	Alanine transaminase	GRMZM2G053999_P01 seq=translation; coord=7:165748301..165751201:-1; parent_transcript=GRMZM2G053999_T01; parent_gene=GRMZM2G053999	no GO term or kegg pathway	4.1.3.1.1	ALANINE-AMINOTRANSFERASE-RXN (EC-2.6.1.2)
GRMZM2G054056_P01	1.05658	0.307177	1.03474	0.723736	0.991686	0.951557		GRMZM2G054056_P01 NP_001148811 LOC100282428 seq=translation; coord=6:143349226..143361062:-1; parent_transcript=GRMZM2G054056_T01; parent_gene=GRMZM2G054056	no GO term or kegg pathway	35.1	Not present in CornCyc 8.0
GRMZM2G054115_P03	1.14822	5.55501e-07	0.994185	0.931157	0.987497	0.822486	Alliin lyase	GRMZM2G054115_P03 NP_001141015 hypothetical protein LOC100273094 seq=translation; coord=3:202718209..202721085:-1; parent_transcript=GRMZM2G054115_T03; parent_gene=GRMZM2G054115	no GO term or kegg pathway	35.1	RXN-8909 (EC-4.4.1.4), RXN-8916 (EC-4.4.1.4)
GRMZM2G054136_P01	0.905054	0.00510595	1.01356	0.826212	1.01944	0.73743		GRMZM2G054136_P01 NP_001105544 ribosomal proteinS6 seq=translation; coord=7:166387724..166390583:1; parent_transcript=GRMZM2G054136_T01; parent_gene=GRMZM2G054136	GO:0003735 structural constituent of ribosome	17.1.3.1.7	Not present in CornCyc 8.0
GRMZM2G055025_P01	1.17453	3.33171e-07	1.00218	0.974604	0.984709	0.819318		GRMZM2G055025_P01 NP_001147486 outer mitochondrial membrane protein porin seq=translation; coord=1:22629310..22633408:1; parent_transcript=GRMZM2G055025_T01; parent_gene=GRMZM2G055025	GO:0044455 mitochondrial membrane part	24.4.1	Not present in CornCyc 8.0
GRMZM2G055165_P01	0.84236	1.49679e-12	0.999808	0.994063	0.971105	0.368038		GRMZM2G055165_P01 Q9TJN6 30S ribosomal protein S17	GO:0003735 structural constituent of ribosome	No Mercator annotation	Not present in CornCyc 8.0
GRMZM2G055276_P01	1.04602	0.433652	1.01617	0.874873	0.972785	0.760239		GRMZM2G055276_P01 B4FR90 Putative uncharacterized protein seq=translation; coord=3:202432697..202435947:1; parent_transcript=GRMZM2G055276_T01; parent_gene=GRMZM2G055276	no GO term or kegg pathway	35.1, 35.2	Not present in CornCyc 8.0
GRMZM2G055489_P01	0.924288	0.00146513	1.05457	0.125059	1.01045	0.819318	Sucrose-phosphate phosphatase	GRMZM2G055489_P01 Q9FQ11 Sucrose-phosphatase 1 (ZmSPP1)(EC 3.1.3.24) seq=translation; coord=8:116304892..116311147:-1; parent_transcript=GRMZM2G055489_T01; parent_gene=GRMZM2G055489	GO:0005985 sucrose metabolic process	3.1.2.8	SUCROSE-PHOSPHATASE-RXN (EC-3.1.3.24)
GRMZM2G055684_P01	1.31816	1.73939e-14	0.96305	0.42335	0.95066	0.236699		GRMZM2G055684_P01 NP_001145972 hypothetical protein LOC100279499 seq=translation; coord=8:101208361..101210989:1; parent_transcript=GRMZM2G055684_T01; parent_gene=GRMZM2G055684	GO:0016485 protein processing	19.4.2.1.1	Not present in CornCyc 8.0
GRMZM2G055857_P01	1.29762	9.03772e-06	1.00066	0.994008	1.02804	0.812363	Reticulon-4-interacting protein 1	GRMZM2G055857_P01 NP_001149467 reticulon-4-interacting protein 1 seq=translation; coord=3:196592864..196598555:-1; parent_transcript=GRMZM2G055857_T01; parent_gene=GRMZM2G055857	GO:0005515 protein binding	35.1	RXN-12281 (EC-1.3.1), RXN-12292 (EC-1.3.1), RXN-12293 (EC-1.3.1), RXN-12295 (EC-1.3.1), RXN-12296 (EC-1.3.1)
GRMZM2G056081_P01	1.04523	0.245962	1.04301	0.447027	1.02987	0.66812		GRMZM2G056081_P01 NP_001148467 LOC100282082 seq=translation; coord=7:163046603..163052552:1; parent_transcript=GRMZM2G056081_T01; parent_gene=GRMZM2G056081	no GO term or kegg pathway	35.1	Not present in CornCyc 8.0
GRMZM2G056500_P01	0.602894	9.21094e-16	1.09312	0.317412	0.93941	0.568806		GRMZM2G056500_P01 seq=translation; coord=2:102750321..102752520:-1; parent_transcript=GRMZM2G056500_T01; parent_gene=GRMZM2G056500	no GO term or kegg pathway	35.2	Not present in CornCyc 8.0
GRMZM2G056975_P01	0.802827	1.95423e-10	0.957454	0.382124	1.01701	0.824095	1-deoxy-D-xylulose-5-phosphate reductoisomerase	GRMZM2G056975_P01 NP_001105139 dxr protein seq=translation; coord=3:30226804..30233358:1; parent_transcript=GRMZM2G056975_T01; parent_gene=GRMZM2G056975	rn00900: Terpenoid backbone biosynthesis;	35.2, 9.1.2.3	DXPREDISOM-RXN (EC-1.1.1.267)
GRMZM2G057159_P02	1.09186	0.00747674	1.02096	0.701909	0.981642	0.763541		GRMZM2G057159_P02 NP_001131877 hypothetical protein LOC100193256 seq=translation; coord=2:221366850..221371234:1; parent_transcript=GRMZM2G057159_T02; parent_gene=GRMZM2G057159	no GO term or kegg pathway	35.1	Not present in CornCyc 8.0
GRMZM2G057243_P01	1.08284	0.00245145	1.02742	0.515516	0.987724	0.824207	all-trans-10'-apo-B-carotenal dioxygenas	GRMZM2G057243_P01 NP_001105815 white cap1 seq=translation; coord=9:152086899..152092882:-1; parent_transcript=GRMZM2G057243_T01; parent_gene=GRMZM2G057243	no GO term or kegg pathway	9.1.6.3.1	RXN-10741 (all-trans-B-carotene-9',10'-cleaving dioxygenase), RXN-12394, RXN-12395, RXN-12396, RXN-14334 (all-trans-10'-apo-B-carotenal dioxygenase), RXN-7883 (EC-1.13.11), RXN-7884 (EC-1.13.11), RXN-7885 (EC-1.14.99), RXN-7886 (EC-1.13.11), RXN-7891 (EC-1.14.99), RXN-7892 (EC-1.14.99), RXN-7893 (EC-1.14.99), RXN-7894 (EC-1.14.99), RXN-7895 (EC-1.14.99), RXN-7897 (EC-1.14.99)
GRMZM2G057281_P01	1.02843	0.286954	0.990726	0.886362	1.0778	0.0615688		GRMZM2G057281_P01 NP_001150523 chlorophyll a-b binding protein of LHCII type III seq=translation; coord=7:157568903..157570895:1; parent_transcript=GRMZM2G057281_T01; parent_gene=GRMZM2G057281	GO:0016168 chlorophyll binding	1.1.1.1.1	Not present in CornCyc 8.0
GRMZM2G057535_P01	1.08219	0.00286992	1.04465	0.287401	1.01429	0.812363		GRMZM2G057535_P01 NP_001151074 elongation factor 1-alpha seq=translation; coord=7:157599701..157602688:1; parent_transcript=GRMZM2G057535_T01; parent_gene=GRMZM2G057535	GO:0006412 translation	35.1, 17.5.1.1	Not present in CornCyc 8.0
GRMZM2G057823_P01	0.942669	0.100533	1.0435	0.506269	1.07216	0.190185	Fructose-bisphosphate aldolase	GRMZM2G057823_P01 P08440 Fructose-bisphosphate aldolase	rn00010: Glycolysis / Gluconeogenesis; rn00030: Pentose phosphate pathway; rn00051: Fructose and mannose metabolism; rn00710: Carbon fixation in photosynthetic organisms;	3.1.2.2, 35.1, 2.1.1.2	F16ALDOLASE-RXN (EC-4.1.2.13)
GRMZM2G058261_P01	0.988396	0.697734	0.952695	0.153349	1.01383	0.808458	Protoporphyrinogen oxidase	GRMZM2G058261_P01 NP_001149840 deoxyribodipyrimidine photolyase seq=translation; coord=1:285068932..285071963:1; parent_transcript=GRMZM2G058261_T01; parent_gene=GRMZM2G058261	GO:0003913 DNA photolyase activity	35.2	PROTOPORGENOXI-RXN (EC-1.3.3.4)
GRMZM2G058310_P01	0.866268	0.000818128	0.962195	0.621348	1.00277	0.981095	Beta-amylase	GRMZM2G058310_P01 P55005 Beta-amylase (EC 3.2.1.2)(1	GO:0016160 amylase activity	3.2.3.3.1.2	RXN-1827 (EC-3.2.1.2)
GRMZM2G058522_P01	0.722263	1.10304e-26	1.14502	1.02154e-05	1.00544	0.939201	Superoxide dismutase	GRMZM2G058522_P01 P23346 Superoxide dismutase [Cu-Zn] 4AP (EC 1.15.1.1) seq=translation; coord=9:129274385..129278107:-1; parent_transcript=GRMZM2G058522_T01; parent_gene=GRMZM2G058522	GO:0016209 antioxidant activity	10.2.2.3, 35.2	SUPEROX-DISMUT-RXN (EC-1.15.1.1)
GRMZM2G058675_P02	0.929737	0.000395119	0.977219	0.440902	0.942156	0.0174827	Aldehyde dehydrogenase	GRMZM2G058675_P02 NP_001105891 mitochondrial aldehyde dehydrogenase 2 seq=translation; coord=9:33125819..33139794:1; parent_transcript=GRMZM2G058675_T02; parent_gene=GRMZM2G058675	fermentation, aldehyde detoxification	35.1, 50.1.2	ALDEHYDE-DEHYDROGENASE-NADORNOP+-RXN (EC-1.2.1.5), ALDHDEHYDROG-RXN (EC-1.2.1.3)
GRMZM2G058760_P01	0.884056	4.83292e-05	1.04259	0.310414	0.992104	0.891919	Ferredoxin-NADP(+) reductase	GRMZM2G058760_P01 B4G043 Putative uncharacterized protein seq=translation; coord=1:285137082..285140683:-1; parent_transcript=GRMZM2G058760_T01; parent_gene=GRMZM2G058760		50.1.17	1.18.1.2-RXN (EC-1.18.1.2)
GRMZM2G058948_P01	1.06822	0.0668361	1.03575	0.475697	1.01529	0.814762		GRMZM2G058948_P01 seq=translation; coord=2:936008..941357:1; parent_transcript=GRMZM2G058948_T01; parent_gene=GRMZM2G058948	no GO term or kegg pathway	35.1, 24.2.8.2.2	Not present in CornCyc 8.0
GRMZM2G059083_P01	1.03733	0.0504733	1.01083	0.751061	0.987864	0.776468		GRMZM2G059083_P01 NP_001104851 ferredoxin seq=translation; coord=3:147290518..147292751:-1; parent_transcript=GRMZM2G059083_T01; parent_gene=GRMZM2G059083		1.1.5.2.1	FLAVONADPREDUCT-RXN (|EC-1.19.1.a|), NADPH-DEHYDROGENASE-RXN (EC-1.6.99.1), 1.18.1.2-RXN (EC-1.18.1.2)
GRMZM2G059121_P01	0.985123	0.604448	0.957162	0.196157	0.971204	0.40808	Uracil phosphoribosyltransferase	GRMZM2G059121_P01 NP_001150856 LOC100284489 seq=translation; coord=6:151440759..151444649:1; parent_transcript=GRMZM2G059121_T01; parent_gene=GRMZM2G059121	rn00240: Pyrimidine metabolism;	35.2, 6.2.2.2	URACIL-PRIBOSYLTRANS-RXN (EC-2.4.2.9)
GRMZM2G059191_P01	0.974633	0.157732	1.00738	0.865685	0.978873	0.490371		GRMZM2G059191_P01 NP_001149023 ferredoxin--NADP reductase	GO:0004324 ferredoxin-NADP+ reductase activity	1.1.5.2.1	FLAVONADPREDUCT-RXN (|EC-1.19.1.a|), NADPH-DEHYDROGENASE-RXN (EC-1.6.99.1), 1.18.1.2-RXN (EC-1.18.1.2)
GRMZM2G059363_P01	1.06581	0.199999	0.862069	0.0193391	1.17367	0.00159192		GRMZM2G059363_P01 NP_001141299 hypothetical protein LOC100273390 seq=translation; coord=5:91814832..91832010:1; parent_transcript=GRMZM2G059363_T01; parent_gene=GRMZM2G059363	no GO term or kegg pathway	23.1.7.2	Not present in CornCyc 8.0
GRMZM2G059580_P02	0.912611	0.00531582	0.976728	0.74726	1.12172	0.00688527		GRMZM2G059580_P02 NP_001148829 elongation factor 1-gamma 3 seq=translation; coord=9:79713849..79717604:-1; parent_transcript=GRMZM2G059580_T02; parent_gene=GRMZM2G059580	GO:0006412 translation	17.5.1.2.2	Not present in CornCyc 8.0
GRMZM2G060011_P01	1.04317	0.589966	0.915749	0.422607	1.09978	0.339644	Chalcone isomerase	GRMZM2G060011_P01 NP_001149585 chalcone isomerase seq=translation; coord=2:206127228..206130402:-1; parent_transcript=GRMZM2G060011_T01; parent_gene=GRMZM2G060011	GO:0045430 chalcone isomerase activity	35.1	CHALCONE-ISOMERASE-RXN (EC-5.5.1.6)
GRMZM2G060470_P01	0.882923	0.000376568	0.85969	0.000166462	1.02646	0.699454	Cysteine desulfurase ; Selenocysteine lyase	GRMZM2G060470_P01 NP_001130656 hypothetical protein LOC100191757 seq=translation; coord=4:184857223..184861548:1; parent_transcript=GRMZM2G060470_T01; parent_gene=GRMZM2G060470	rn00380: Tryptophan metabolism; rn00450: Selenoamino acid metabolism;	35.1, 35.2, 11.2.3.2, 7.11.1.1.2.1	RXN0-308 (EC-2.8.1.7), RXN-12587 (EC-2.8.1.7), RXN-12588 (EC-2.8.1.7), SELENOCYSTEINE-LYASE-RXN (EC-4.4.1.16)
GRMZM2G060659_P01	1.26481	1.45003e-11	1.00605	0.932521	0.977739	0.614414	ADP-glucose:D-fructose 2-alpha-D-glucosyltransferase	GRMZM2G060659_P01 B6U989 Putative uncharacterized protein seq=translation; coord=5:64769600..64773966:-1; parent_transcript=GRMZM2G060659_T01; parent_gene=GRMZM2G060659	R08676[c]: (name: ADP-glucose:D-fructose 2-alpha-D-glucosyltransferase) ; (EC-num: 2.4.1.13) ; (reaction equation: [c]: ADP + Sucrose <==> ADP-glucose + D-Fructose)	35.1, 3.1.4.2	Not present in CornCyc 8.0
GRMZM2G060800_P01	1.21296	1.79266e-07	0.993883	0.945996	1.04004	0.45015	Aldehyde dehydrogenase	GRMZM2G060800_P01 NP_001148092 aldehyde dehydrogenase	GO:0016491 oxidoreductase activity	50.1.2	ALDEHYDE-DEHYDROGENASE-NADORNOP+-RXN (EC-1.2.1.5)
GRMZM2G061830_P02	1.14681	0.017454	0.983683	0.890871	1.07064	0.477852	Cytochrome-b5 reductase	GRMZM2G061830_P02 B6TCK3 NADH-cytochrome b5 reductase-like protein seq=translation; coord=3:11529201..11534274:1; parent_transcript=GRMZM2G061830_T02; parent_gene=GRMZM2G061830	GO:0016491 oxidoreductase activity	50.1.6, 35.1	CYTOCHROME-B5-REDUCTASE-RXN (EC-1.6.2.2)
GRMZM2G061876_P02	0.797952	1.55655e-10	1.08826	0.0316756	1.04763	0.423692		GRMZM2G061876_P02 seq=translation; coord=5:128783450..128798039:1; parent_transcript=GRMZM2G061876_T02; parent_gene=GRMZM2G061876	GO:0005525 GTP binding	35.1	Not present in CornCyc 8.0
GRMZM2G061969_P01	1.07972	0.0110152	1.05912	0.240641	1.02999	0.631932	Phospholipase D	GRMZM2G061969_P01 NP_001146559 hypothetical protein LOC100280155 seq=translation; coord=8:17388792..17393555:-1; parent_transcript=GRMZM2G061969_T01; parent_gene=GRMZM2G061969	rn00564: Glycerophospholipid metabolism; rn00565: Ether lipid metabolism;	50.3.1, 5.7.2.4.1	PHOSCHOL-RXN (EC-3.1.4.4)
GRMZM2G062044_P01	1.06782	0.210649	0.924734	0.206074	1.00892	0.915575		GRMZM2G062044_P01 P69388 Cytochrome b559 subunit alpha (PSII reaction center subunit V) seq=translation; coord=3:178389274..178389831:-1; parent_transcript=GRMZM2G062044_T01; parent_gene=GRMZM2G062044	GO:0070069 cytochrome complex	No Mercator annotation	Not present in CornCyc 8.0
GRMZM2G062481_P01	1.1492	0.000905178	0.945221	0.348761	1.12303	0.00490865		GRMZM2G062481_P01 NP_001149479 acyl carrier protein seq=translation; coord=6:142484063..142487768:-1; parent_transcript=GRMZM2G062481_T01; parent_gene=GRMZM2G062481	GO:0000036 acyl carrier activity	35.2, 5.1.5.1	Not present in CornCyc 8.0
GRMZM2G063048_P01	0.898164	0.00212622	0.935887	0.255621	0.988899	0.89498	3,8-divinyl protochlorophyllide a 8-vinyl-reductase (NADPH)	GRMZM2G063048_P01 seq=translation; coord=1:59863427..59864863:-1; parent_transcript=GRMZM2G063048_T01; parent_gene=GRMZM2G063048	no GO term or kegg pathway	7.12.6.4	RXN1F-72 (EC-1.3.1.75)
GRMZM2G063244_P01	0.994729	0.865589	0.998623	0.985183	0.986971	0.817925		GRMZM2G063244_P01 NP_001150495 peptidyl-prolyl cis-trans isomerase seq=translation; coord=8:1141430..1145642:1; parent_transcript=GRMZM2G063244_T01; parent_gene=GRMZM2G063244	GO:0006464 cellular protein modification process	18.12.1	Not present in CornCyc 8.0
GRMZM2G063592_P01	0.906605	1.36061e-06	0.983245	0.669006	0.966512	0.336787		GRMZM2G063592_P01 NP_001146551 hypothetical protein LOC100280147 seq=translation; coord=10:89988812..90000754:-1; parent_transcript=GRMZM2G063592_T01; parent_gene=GRMZM2G063592	no GO term or kegg pathway	19.4.2.3	Not present in CornCyc 8.0
GRMZM2G063756_P01	1.0721	0.287781	1.17556	0.0190444	0.8115	0.00102326	Protein benzoxazineless 5	GRMZM2G063756_P01 P93703 Cytochrome P450 71C3 (EC 1.14.-.-)(Protein benzoxazineless 5) seq=translation; coord=4:3108397..3110973:1; parent_transcript=GRMZM2G063756_T01; parent_gene=GRMZM2G063756	specialized metabolism (BX)	50.1.13	RXN-6684 (EC-1.14.13.140)
GRMZM2G063909_P01	1.09906	0.00178274	0.886607	0.00381521	1.0821	0.0792671	Citrate synthase (unknown stereospecificity)	GRMZM2G063909_P01 NM_001153134 hypothetical protein LOC100280203 (LOC100280203)	no GO term or kegg pathway	50.2.3, 2.3.1	CITSYN-RXN (EC-2.3.3.16)
GRMZM2G064023_P01	1.05976	0.2788	0.992179	0.947029	1.08002	0.279818	Citrate synthase (unknown stereospecificity)	GRMZM2G064023_P01 NP_001132846 hypothetical protein LOC100194338 seq=translation; coord=4:233821047..233828196:1; parent_transcript=GRMZM2G064023_T01; parent_gene=GRMZM2G064023	rn00020: Citrate cycle (TCA cycle); rn00630: Glyoxylate and dicarboxylate metabolism;	35.2, 2.3.1	CITSYN-RXN (EC-2.3.3.16)
GRMZM2G064096_P01	1.13848	1.16688e-07	0.978662	0.591191	0.997634	0.974783		GRMZM2G064096_P01 NP_001140857 hypothetical protein LOC100272933 seq=translation; coord=6:123777182..123778357:-1; parent_transcript=GRMZM2G064096_T01; parent_gene=GRMZM2G064096	no GO term or kegg pathway	35.1	Not present in CornCyc 8.0
GRMZM2G064302_P01	0.909013	3.62629e-05	1.0381	0.279768	0.996605	0.951557	Phosphopyruvate hydratase	GRMZM2G064302_P01 P26301 Enolase 1 (EC 4.2.1.11)(2-phosphoglycerate dehydratase 1)(2-phospho-D-glycerate hydro-lyase 1) seq=translation; coord=9:22100864..22105552:1; parent_transcript=GRMZM2G064302_T01; parent_gene=GRMZM2G064302	rn00010: Glycolysis / Gluconeogenesis; rn00400: Phenylalanine, tyrosine and tryptophan biosynthesis;	50.4.2, 35.1	2PGADEHYDRAT-RXN (EC-4.2.1.11)
GRMZM2G064695_P04	1.02021	0.480854	0.997631	0.972126	1.06514	0.0282164	Succinate-CoA ligase (ADP-forming)	GRMZM2G064695_P04 NP_001151193 succinyl-CoA ligase beta-chain seq=translation; coord=5:186082222..186092865:1; parent_transcript=GRMZM2G064695_T04; parent_gene=GRMZM2G064695	rn00020: Citrate cycle (TCA cycle); rn00640: Propanoate metabolism; rn00660: C5-Branched dibasic acid metabolism; rn00720: Reductive carboxylate cycle (CO2 fixation);	2.3.5.2, 35.1	SUCCCOASYN-RXN (EC-6.2.1.5)
GRMZM2G064799_P01	1.15582	8.47388e-05	1.03436	0.568166	0.994844	0.961745	Succinate dehydrogenase (quinone)	GRMZM2G064799_P01 NP_001146352 hypothetical protein LOC100279930 seq=translation; coord=7:4234486..4239316:1; parent_transcript=GRMZM2G064799_T01; parent_gene=GRMZM2G064799	rn00020: Citrate cycle (TCA cycle);	2.3.6.1.1	RXN-14971 (EC-1.3.5.1)
GRMZM2G065073_P02	1.15221	4.76192e-05	1.02568	0.674588	0.957536	0.411368	Gamma-glutamyltransferase	GRMZM2G065073_P02 NP_001147571 gamma-glutamyltranspeptidase 1 seq=translation; coord=2:42784980..42792494:1; parent_transcript=GRMZM2G065073_T02; parent_gene=GRMZM2G065073	GO:0036374 glutathione hydrolase activity	19.4.4.1	GAMMA-GLUTAMYLTRANSFERASE-RXN (EC-2.3.2.2), RXNQT-4143 (EC-2.3.2.2), RXN-12618 (EC-3.4.19.13)
GRMZM2G065757_P01	1.1648	1.32112e-07	0.993838	0.925864	0.956853	0.240751		GRMZM2G065757_P01 NP_001148782 aspartic proteinase oryzasin-1 seq=translation; coord=6:165013896..165020496:1; parent_transcript=GRMZM2G065757_T01; parent_gene=GRMZM2G065757	GO:0006508 proteolysis	50.3.4, 19.4.3.1	Not present in CornCyc 8.0
GRMZM2G066996_P01	1.05684	0.114387	1.07486	0.156606	1.01478	0.84171		GRMZM2G066996_P01 NP_001167655 hypothetical protein LOC100381285 seq=translation; coord=5:18452211..18455290:-1; parent_transcript=GRMZM2G066996_T01; parent_gene=GRMZM2G066996	no GO term or kegg pathway	35.1	Not present in CornCyc 8.0
GRMZM2G067225_P01	1.24119	2.21973e-08	0.952517	0.368356	1.0587	0.305067	Allene oxide synthase	GRMZM2G067225_P01 NP_001105244 allene oxide synthase seq=translation; coord=9:145346839..145349218:-1; parent_transcript=GRMZM2G067225_T01; parent_gene=GRMZM2G067225	GO:0006631 fatty acid metabolic process ?	11.7.1.3	RXN1F-19 (EC-4.2.1.92)
GRMZM2G067456_P01	0.760292	3.20751e-05	0.946232	0.626363	0.979256	0.891919		GRMZM2G067456_P01 NP_001131396 hypothetical protein LOC100192723 seq=translation; coord=3:127004080..127006073:-1; parent_transcript=GRMZM2G067456_T01; parent_gene=GRMZM2G067456	GO:0003735 structural constituent of ribosome	17.1.2.1.7	Not present in CornCyc 8.0
GRMZM2G067522_P01	1.00064	0.988821	1.07537	0.0794479	0.971865	0.597491		GRMZM2G067522_P01 NP_001140753 hypothetical protein LOC100272828 seq=translation; coord=8:29610407..29612711:1; parent_transcript=GRMZM2G067522_T01; parent_gene=GRMZM2G067522	no GO term or kegg pathway	35.1	Not present in CornCyc 8.0
GRMZM2G067601_P01	1.28875	1.22481e-05	0.960595	0.682443	1.14558	0.032339		GRMZM2G067601_P01 NP_001136781 hypothetical protein LOC100216924 seq=translation; coord=8:156723828..156725452:-1; parent_transcript=GRMZM2G067601_T01; parent_gene=GRMZM2G067601	GO:0020037 heme binding	21.9.1.7.1.3	Not present in CornCyc 8.0
GRMZM2G067908_P01	0.858358	2.09298e-05	1.04293	0.409423	1.02761	0.568806	Phosphohexomutase	GRMZM2G067908_P01 NP_001169666 hypothetical protein LOC100383547 seq=translation; coord=7:78785098..78787882:1; parent_transcript=GRMZM2G067908_T01; parent_gene=GRMZM2G067908	no GO term or kegg pathway	3.6.2	PHOSMANMUT-RXN (EC-5.4.2.8), PHOSPHOGLUCMUT-RXN (EC-5.4.2.2), RXN-16997, RXN-16998
GRMZM2G067992_P01	1.0605	0.0154943	1.01237	0.738692	1.03621	0.134135	NADH-ubiquinone oxidoreductase	GRMZM2G067992_P01 seq=translation; coord=6:157734092..157735384:-1; parent_transcript=GRMZM2G067992_T01; parent_gene=GRMZM2G067992	no GO term or kegg pathway	2.4.1.1.2	NADH-DEHYDROGENASE-RXN (EC-1.6.99.3), NADH-DEHYDROG-A-RXN (EC-1.6.5.3)
GRMZM2G068244_P01	0.867741	7.94947e-05	0.980896	0.77898	1.02715	0.705413		GRMZM2G068244_P01 NM_001155487 NAD-dependent epimerase/dehydratase (LOC100282579)	no GO term or kegg pathway	35.1	Not present in CornCyc 8.0
GRMZM2G068316_P01	0.981175	0.548113	0.975609	0.672934	1.01302	0.846029		GRMZM2G068316_P01 seq=translation; coord=10:18671024..18674301:1; parent_transcript=GRMZM2G068316_T01; parent_gene=GRMZM2G068316	no GO term or kegg pathway	1.1.8.1.5.3	Not present in CornCyc 8.0
GRMZM2G068862_P01	0.792727	1.67665e-07	0.97545	0.780172	1.08378	0.151332	ATP phosphoribosyltransferase	GRMZM2G068862_P01 NP_001131874 hypothetical protein LOC100193253 seq=translation; coord=7:132157014..132162257:1; parent_transcript=GRMZM2G068862_T01; parent_gene=GRMZM2G068862	GO:0000105 histidine biosynthetic process	35.1, 4.1.1.2.2	ATPPHOSPHORIBOSYLTRANS-RXN (EC-2.4.2.17)
GRMZM2G068982_P01	0.92073	0.000483458	0.972514	0.47374	0.956043	0.160212		GRMZM2G068982_P01 NP_001131623 hypothetical protein LOC100192977 seq=translation; coord=2:10776534..10782947:1; parent_transcript=GRMZM2G068982_T01; parent_gene=GRMZM2G068982	no GO term or kegg pathway	35.1	Not present in CornCyc 8.0
GRMZM2G069008_P01	1.05866	0.140665	0.959345	0.453913	1.0485	0.304652	ADP-sugar diphosphatase	GRMZM2G069008_P01 NP_001144169 hypothetical protein LOC100277024 seq=translation; coord=9:24335015..24362059:1; parent_transcript=GRMZM2G069008_T01; parent_gene=GRMZM2G069008	no GO term or kegg pathway	35.2, 35.1	ADPSUGPPHOSPHAT-RXN (EC-3.6.1.21), RXN-10763, RXN-10770
GRMZM2G069024_P06	1.07763	0.0809908	1.01019	0.908986	0.916919	0.129077	Beta-glucosidase	GRMZM2G069024_P06 NP_001136681 hypothetical protein LOC100216811 seq=translation; coord=3:186485227..186489143:1; parent_transcript=GRMZM2G069024_T06; parent_gene=GRMZM2G069024	no GO term or kegg pathway	50.3.2	3.2.1.21-RXN (EC-3.2.1.21)
GRMZM2G069095_P01	0.999319	0.993546	1.0674	0.507343	0.973892	0.846029	Inorganic diphosphatase	GRMZM2G069095_P01 NP_001105380 vacuolar proton pump homolog1 seq=translation; coord=5:95903606..95910954:-1; parent_transcript=GRMZM2G069095_T01; parent_gene=GRMZM2G069095	proton pump	24.1.4.1, 35.1	INORGPYROPHOSPHAT-RXN (EC-3.6.1.1)
GRMZM2G069708_P01	1.13933	1.2469e-05	0.942925	0.0960538	1.03681	0.37701		GRMZM2G069708_P01 NP_001142209 hypothetical protein LOC100274377 seq=translation; coord=2:60655289..60659433:-1; parent_transcript=GRMZM2G069708_T01; parent_gene=GRMZM2G069708	no GO term or kegg pathway	35.1	Not present in CornCyc 8.0
GRMZM2G069765_P01	0.895291	1.21595e-05	1.01863	0.699376	0.990554	0.850573		GRMZM2G069765_P01 NP_001152322 T-complex protein 1 subunit gamma seq=translation; coord=1:25381004..25387870:-1; parent_transcript=GRMZM2G069765_T01; parent_gene=GRMZM2G069765	protein fate	20.3.1.3	Not present in CornCyc 8.0
GRMZM2G069916_P01	1.15496	4.0514e-06	1.00419	0.955562	1.00404	0.96852		GRMZM2G069916_P01 NP_001130718 hypothetical protein LOC100191822 seq=translation; coord=5:1314710..1322472:1; parent_transcript=GRMZM2G069916_T01; parent_gene=GRMZM2G069916	no GO term or kegg pathway	16.4.1.1.5.2	Not present in CornCyc 8.0
GRMZM2G070239_P01	1.08613	0.0505561	1.02118	0.804152	0.994875	0.971836		GRMZM2G070239_P01 NP_001147002 LOC100280612 seq=translation; coord=4:175134158..175138628:1; parent_transcript=GRMZM2G070239_T01; parent_gene=GRMZM2G070239	no GO term or kegg pathway	16.4.6.4	Not present in CornCyc 8.0
GRMZM2G070422_P01	1.12725	0.00190243	0.853874	0.00290343	1.0228	0.804211	Enoyl-[acyl-carrier-protein] reductase (NADH)	GRMZM2G070422_P01 NP_001132103 hypothetical protein LOC100193519 seq=translation; coord=4:54122481..54127439:-1; parent_transcript=GRMZM2G070422_T01; parent_gene=GRMZM2G070422	rn00061: Fatty acid biosynthesis;	5.1.4.5	1.3.1.9-RXN (EC-1.3.1.9)
GRMZM2G070603_P01	1.17003	0.00113852	1.09487	0.114903	0.953567	0.485557	Peroxidase	GRMZM2G070603_P01 NP_001150235 LOC100283865 seq=translation; coord=9:41753289..41754945:-1; parent_transcript=GRMZM2G070603_T01; parent_gene=GRMZM2G070603	no GO term or kegg pathway	35.1	PEROXID-RXN (EC-1.11.1.7)
GRMZM2G070605_P01	1.06845	0.0708666	1.0417	0.438068	1.07516	0.0230045		GRMZM2G070605_P01 P49133 Triose phosphate/phosphate translocator	GO:0009670 triose-phosphate:phosphate antiporter activity	24.2.1.1.1, 3.1.1.1	Not present in CornCyc 8.0
GRMZM2G070723_P02	0.8518	3.01313e-11	0.994674	0.933399	1.01785	0.739075		GRMZM2G070723_P02 NP_001146175 hypothetical protein LOC100279745 seq=translation; coord=4:3453241..3459616:-1; parent_transcript=GRMZM2G070723_T02; parent_gene=GRMZM2G070723	no GO term or kegg pathway	17.7.5.1, 35.1	Not present in CornCyc 8.0
GRMZM2G071087_P01	1.07832	0.000673164	1.03438	0.306121	0.964531	0.340855		GRMZM2G071087_P01 NP_001151619 LOC100285253 seq=translation; coord=5:38472076..38479696:1; parent_transcript=GRMZM2G071087_T01; parent_gene=GRMZM2G071087	no GO term or kegg pathway	35.1	Not present in CornCyc 8.0
GRMZM2G071089_P01	1.09893	0.038767	0.89946	0.0374489	0.990258	0.91061		GRMZM2G071089_P01 NP_001150000 LOC100283627 seq=translation; coord=5:128105440..128107392:-1; parent_transcript=GRMZM2G071089_T01; parent_gene=GRMZM2G071089	no GO term or kegg pathway	35.1	Not present in CornCyc 8.0
GRMZM2G071268_P01	0.988799	0.926068	1.14014	0.358345	0.947026	0.803802		GRMZM2G071268_P01 NM_001158286 LOC100285393 (pco091746)	no GO term or kegg pathway	50.3.4, 35.1	Not present in CornCyc 8.0
GRMZM2G071333_P01	1.20822	4.96932e-08	1.05418	0.305257	1.01709	0.828278	tRNA ligase	GRMZM2G071333_P01 seq=translation; coord=2:3098932..3104990:1; parent_transcript=GRMZM2G071333_T01; parent_gene=GRMZM2G071333	rn00290: Valine, leucine and isoleucine biosynthesis; rn00970: Aminoacyl-tRNA biosynthesis;	17.2.12	Not present in CornCyc 8.0
GRMZM2G071450_P01	0.665842	4.99009e-12	1.23888	0.00154472	0.977978	0.846029	Plastocyanin	GRMZM2G071450_P01 NP_001147504 plastocyanin seq=translation; coord=6:54213230..54215038:1; parent_transcript=GRMZM2G071450_T01; parent_gene=GRMZM2G071450	GO:0009767 photosynthetic electron transport chain	1.1.3.1	Not present in CornCyc 8.0
GRMZM2G071630_P01	0.956141	0.129089	0.996738	0.955562	0.95746	0.304652	Glyceraldehyde-3-phosphate dehydrogenase (phosphorylating)	GRMZM2G071630_P01 Q43247 Glyceraldehyde-3-phosphate dehydrogenase	GO:0006096 glycolytic process	50.1.2, 2.1.1.4.1	GAPOXNPHOSPHN-RXN (EC-1.2.1.12)
GRMZM2G071659_P01	1.26831	1.00608e-08	0.928569	0.170588	0.851262	0.00231659		GRMZM2G071659_P01 seq=translation; coord=6:99951066..99954623:1; parent_transcript=GRMZM2G071659_T01; parent_gene=GRMZM2G071659	no GO term or kegg pathway	19.2.2.1.5.3.2, 19.2.2.1.6.2	Not present in CornCyc 8.0
GRMZM2G072034_P01	1.25766	6.69542e-09	1.02398	0.702749	1.0804	0.0334793		GRMZM2G072034_P01 NP_001140887 hypothetical protein LOC100272963 seq=translation; coord=5:184040573..184041793:-1; parent_transcript=GRMZM2G072034_T01; parent_gene=GRMZM2G072034	GO:0005215 transporter activity	35.1	Not present in CornCyc 8.0
GRMZM2G072041_P01	0.76954	1.80055e-06	0.918398	0.328363	1.00614	0.974783		GRMZM2G072041_P01 NP_001130614 hypothetical protein LOC100191713 seq=translation; coord=1:30887009..30890663:1; parent_transcript=GRMZM2G072041_T01; parent_gene=GRMZM2G072041	GO:0009532 plastid stroma	35.2	Not present in CornCyc 8.0
GRMZM2G072315_P01	0.892589	5.31756e-05	0.990534	0.865685	0.994622	0.931938		GRMZM2G072315_P01 NP_001150028 60S ribosomal protein L13a seq=translation; coord=5:6866105..6868021:-1; parent_transcript=GRMZM2G072315_T01; parent_gene=GRMZM2G072315	GO:0003735 structural constituent of ribosome	17.1.2.1.14	Not present in CornCyc 8.0
GRMZM2G072744_P01	1.01664	0.545855	0.982652	0.711453	1.03969	0.317959	Malate dehydrogenase	GRMZM2G072744_P01 NP_001148518 malate dehydrogenase	rn00020: Citrate cycle (TCA cycle); rn00620: Pyruvate metabolism; rn00630: Glyoxylate and dicarboxylate metabolism; rn00710: Carbon fixation in photosynthetic organisms; rn00720: Reductive carboxylate cycle (CO2 fixation);	5.7.3.6.5	MALATE-DEH-RXN (EC-1.1.1.37)
GRMZM2G072861_P01	0.87956	1.66065e-06	0.997515	0.974604	0.95227	0.273595		GRMZM2G072861_P01 seq=translation; coord=5:209670201..209672210:1; parent_transcript=GRMZM2G072861_T01; parent_gene=GRMZM2G072861	no GO term or kegg pathway	18.10.2.6	Not present in CornCyc 8.0
GRMZM2G072909_P01	1.03668	0.594226	1.01431	0.934702	0.986029	0.931938		GRMZM2G072909_P01 NP_001144456 hypothetical protein LOC100277419 seq=translation; coord=9:64132094..64145762:1; parent_transcript=GRMZM2G072909_T01; parent_gene=GRMZM2G072909	no GO term or kegg pathway	35.1	Not present in CornCyc 8.0
GRMZM2G073054_P01	1.13681	2.37733e-08	1.02502	0.364737	0.978182	0.503871	1,4-alpha-glucan branching enzyme	GRMZM2G073054_P01 O24421 Starch branching enzyme IIa Fragment (EC 2.4.1.18) seq=translation; coord=2:58586007..58596234:1; parent_transcript=GRMZM2G073054_T01; parent_gene=GRMZM2G073054	GO:0005982 starch metabolic process	50.2.4, 3.2.2.5, 35.1	GLYCOGEN-BRANCH-RXN (EC-2.4.1.18)
GRMZM2G073059_P01	0.999356	0.993546	1.02479	0.869977	0.923161	0.390906	Arylformamidase	GRMZM2G073059_P01 NP_001150336 cyclase seq=translation; coord=4:234650638..234654245:-1; parent_transcript=GRMZM2G073059_T01; parent_gene=GRMZM2G073059	no GO term or kegg pathway	35.1	ARYLFORMAMIDASE-RXN (EC-3.5.1.9)
GRMZM2G073079_P01	1.18598	8.14621e-05	0.921248	0.180405	1.00768	0.943405	Carboxymethylenebutenolidase	GRMZM2G073079_P01 C0HFX4 Putative uncharacterized protein seq=translation; coord=4:70066543..70068959:-1; parent_transcript=GRMZM2G073079_T01; parent_gene=GRMZM2G073079	no GO term or kegg pathway	35.1, 35.2	CARBOXYMETHYLENEBUTENOLIDASE-RXN (EC-3.1.1.45)
GRMZM2G073351_P02	0.686526	1.09083e-14	0.973528	0.751865	0.981587	0.827772	Protochlorophyllide reductase B	GRMZM2G073351_P02 NP_001167680 protochlorophyllide reductase B seq=translation; coord=5:24860812..24863845:-1; parent_transcript=GRMZM2G073351_T02; parent_gene=GRMZM2G073351	GO:0015994 chlorophyll metabolic process	7.12.6.5.1	RXN1F-10 (EC-1.3.1.33)
GRMZM2G073465_P03	1.25085	1.74946e-06	1.01438	0.886362	0.971669	0.784531	Cysteine protease 1	GRMZM2G073465_P03 NP_001149658 cysteine protease 1 seq=translation; coord=10:145479598..145483674:-1; parent_transcript=GRMZM2G073465_T03; parent_gene=GRMZM2G073465	GO:0016485 protein processing	50.3.4, 35.1	Not present in CornCyc 8.0
GRMZM2G073584_P02	1.19811	1.39414e-07	0.987581	0.854255	0.992196	0.903974	Beta-galactosidase	GRMZM2G073584_P02 seq=translation; coord=3:141261688..141325830:1; parent_transcript=GRMZM2G073584_T02; parent_gene=GRMZM2G073584	no GO term or kegg pathway	35.1, 21.3.2.2.2	3.2.1.23-RXN (EC-3.2.1.23)
GRMZM2G073743_P03	1.1749	4.13314e-08	1.01015	0.864371	0.997223	0.971836		GRMZM2G073743_P03 NP_001149529 CHL - Zea mays Chloroplastic lipocalin. seq=translation; coord=2:8501834..8504484:1; parent_transcript=GRMZM2G073743_T03; parent_gene=GRMZM2G073743	GO:0044434 chloroplast part	1.1.1.5.1.5	Not present in CornCyc 8.0
GRMZM2G073774_P01	0.878232	8.22185e-07	0.961392	0.285168	0.94376	0.0392977	Dihydrolipoyl dehydrogenase	GRMZM2G073774_P01 NP_001169718 hypothetical protein LOC100383599 seq=translation; coord=8:79300397..79307702:1; parent_transcript=GRMZM2G073774_T01; parent_gene=GRMZM2G073774		5.1.2.2.3	1.8.1.4-RXN (EC-1.8.1.4)
GRMZM2G073814_P02	0.793486	4.08595e-07	0.904911	0.153365	0.936631	0.45323	Phosphoglycerate dehydrogenase activity	GRMZM2G073814_P02 NP_001170081 hypothetical protein LOC100383999 seq=translation; coord=1:210463083..210467521:1; parent_transcript=GRMZM2G073814_T02; parent_gene=GRMZM2G073814	no GO term or kegg pathway	4.1.4.1.1, 35.1	PGLYCDEHYDROG-RXN (EC-1.1.1.95)
GRMZM2G073860_P01	1.16595	0.000145195	1.02571	0.737056	0.975874	0.776002	Acid phosphatase	GRMZM2G073860_P01 NP_001136973 hypothetical protein LOC100217133 seq=translation; coord=10:27459572..27462677:1; parent_transcript=GRMZM2G073860_T01; parent_gene=GRMZM2G073860	no GO term or kegg pathway	35.1	ACID-PHOSPHATASE-RXN (EC-3.1.3.2)
GRMZM2G074040_P01	1.2098	2.78457e-05	0.969443	0.698029	1.02094	0.824095		GRMZM2G074040_P01 NP_001147650 SOUL heme-binding protein seq=translation; coord=5:169224236..169226800:1; parent_transcript=GRMZM2G074040_T01; parent_gene=GRMZM2G074040	GO:0020037 heme binding	35.1	Not present in CornCyc 8.0
GRMZM2G074097_P01	0.983989	0.824289	1.11703	0.0759522	1.01402	0.891399	Thiazole synthase (eucaryotic)	GRMZM2G074097_P01 Q41739 Thiazole biosynthetic enzyme 1-2	GO:0009228 thiamine biosynthetic process	7.2.2.1, 35.1	RXNQT-4300 (thiazole synthase (eucaryotic)), RXNQT-4301
GRMZM2G074107_P01	0.920756	0.00511551	1.0545	0.120804	0.911305	0.00597665		GRMZM2G074107_P01 NP_001150147 DNA binding protein seq=translation; coord=10:148640860..148643787:-1; parent_transcript=GRMZM2G074107_T01; parent_gene=GRMZM2G074107	GO:0003677 DNA binding	35.1	Not present in CornCyc 8.0
GRMZM2G074158_P01	1.13628	0.0168503	0.960263	0.667026	1.01203	0.915575	Glycogen phosphorylase	GRMZM2G074158_P01 B5AMJ9 Phosphorylase (EC 2.4.1.1) seq=translation; coord=1:278183921..278192926:-1; parent_transcript=GRMZM2G074158_T01; parent_gene=GRMZM2G074158	rn00500: Starch and sucrose metabolism;	3.2.3.3.4, 50.2.4, 35.1	MALDEXPHOSPHORYL-RXN (EC-2.4.1.1), RXN0-5184 (EC-2.4.1.1)
GRMZM2G074282_P02	1.01586	0.577941	0.965763	0.328363	1.0507	0.157364	Glycerate dehydrogenase	GRMZM2G074282_P02 NP_001131741 hypothetical protein LOC100193107 seq=translation; coord=5:66426575..66429841:-1; parent_transcript=GRMZM2G074282_T02; parent_gene=GRMZM2G074282	no GO term or kegg pathway	1.3.6	GLYCERATE-DEHYDROGENASE-RXN (EC-1.1.1.29)
GRMZM2G074589_P01	0.900903	0.00651127	0.892243	0.0176937	1.02362	0.752151	Asparagine synthetase	GRMZM2G074589_P01 B4FFJ0 Asparagine synthetasePutative uncharacterized protein (EC 6.3.5.4); seq=translation; coord=9:106787618..106796954:-1; parent_transcript=GRMZM2G074589_T01; parent_gene=GRMZM2G074589	rn00250: Alanine, aspartate and glutamate metabolism; rn00910: Nitrogen metabolism;	4.1.2.1.1	ASNSYNA-RXN (EC-6.3.1.1), ASNSYNB-RXN (EC-6.3.5.4), GLUTAMIN-RXN (EC-3.5.1.38)
GRMZM2G075624_P01	0.980487	0.557472	0.988373	0.80752	1.08008	0.00179981		GRMZM2G075624_P01 NM_001111634 translationally controlled tumor protein-like protein (TCTP)	no GO term or kegg pathway	35.1, 35.2	Not present in CornCyc 8.0
GRMZM2G075958_P01	1.00026	0.991363	1.0105	0.768678	0.974403	0.388483		GRMZM2G075958_P01 NP_001136651 hypothetical protein LOC100216780 seq=translation; coord=1:12151604..12153084:-1; parent_transcript=GRMZM2G075958_T01; parent_gene=GRMZM2G075958	no GO term or kegg pathway	1.1.8.1.3.2	Not present in CornCyc 8.0
GRMZM2G076006_P03	1.06623	1.68893e-05	0.958008	0.103485	1.03039	0.305067	Lactoylglutathione lyase	GRMZM2G076006_P03 NP_001130143 hypothetical protein LOC100191237 seq=translation; coord=6:133205650..133225934:-1; parent_transcript=GRMZM2G076006_T03; parent_gene=GRMZM2G076006	no GO term or kegg pathway	2.1.2.1	GLYOXI-RXN (EC-4.4.1.5)
GRMZM2G076075_P02	1.1035	0.000321573	1.00742	0.904056	1.01684	0.722915	Glucose-6-phosphate isomerase	GRMZM2G076075_P02 seq=translation; coord=2:187379358..187383614:1; parent_transcript=GRMZM2G076075_T02; parent_gene=GRMZM2G076075	no GO term or kegg pathway	3.2.2.1	PGLUCISOM-RXN (EC-5.3.1.9)
GRMZM2G076676_P01	1.18994	5.55732e-05	1.08642	0.149255	1.05097	0.370471		GRMZM2G076676_P01 NP_001168517 hypothetical protein LOC100382297 seq=translation; coord=5:13280268..13284484:-1; parent_transcript=GRMZM2G076676_T01; parent_gene=GRMZM2G076676	no GO term or kegg pathway	35.2	Not present in CornCyc 8.0
GRMZM2G076885_P01	0.962785	0.0871663	0.899424	4.49971e-06	0.799567	5.9894e-22	Aspartate-semialdehyde oxidoreductase	GRMZM2G076885_P01 NP_001130240 hypothetical protein LOC100191334 seq=translation; coord=5:6445850..6453287:-1; parent_transcript=GRMZM2G076885_T01; parent_gene=GRMZM2G076885	rn00260: Glycine, serine and threonine metabolism; rn00270: Cysteine and methionine metabolism; rn00300: Lysine biosynthesis;	4.1.2.2.2, 35.2	ASPARTATE-SEMIALDEHYDE-DEHYDROGENASE-RXN (EC-1.2.1.11)
GRMZM2G076946_P02	1.2175	0.00012011	0.990501	0.938285	0.931766	0.319518	Dhurrinase-like B-glucosidase	GRMZM2G076946_P02 NP_001127755 dhurrinase-like B-glucosidase seq=translation; coord=3:136563111..136566806:-1; parent_transcript=GRMZM2G076946_T02; parent_gene=GRMZM2G076946	specialized metabolism	50.3.2	RXN-9588 (EC-3.2.1), 3.2.1.21-RXN (EC-3.2.1.21)
GRMZM2G077015_P01	1.16587	0.00318508	0.969854	0.771583	0.942825	0.521533	Beta-glucosidase	GRMZM2G077015_P01 seq=translation; coord=3:136578437..136582018:1; parent_transcript=GRMZM2G077015_T01; parent_gene=GRMZM2G077015	no GO term or kegg pathway	50.3.2	RXN-9588 (EC-3.2.1), 3.2.1.21-RXN (EC-3.2.1.21)
GRMZM2G077206_P01	0.844294	4.844e-06	0.894151	0.0167194	1.0584	0.342842	Glutathione transferase	GRMZM2G077206_P01 NP_001105627 LOC542632 seq=translation; coord=8:136911622..136912881:1; parent_transcript=GRMZM2G077206_T01; parent_gene=GRMZM2G077206	no GO term or kegg pathway	18.8.1.4	GSHTRAN-RXN (EC-2.5.1.18)
GRMZM2G077214_P01	0.97406	0.412744	0.906627	0.00829751	1.10106	0.00220899		GRMZM2G077214_P01 NP_001142068 hypothetical protein LOC100274225 seq=translation; coord=1:254986146..254992846:-1; parent_transcript=GRMZM2G077214_T01; parent_gene=GRMZM2G077214	no GO term or kegg pathway	35.1, 35.2	Not present in CornCyc 8.0
GRMZM2G077215_P01	0.945022	0.000739037	1.02692	0.287401	0.97866	0.475212	Acetolactate synthase	GRMZM2G077215_P01 NP_001146158 hypothetical protein LOC100279727 seq=translation; coord=2:220097517..220104740:-1; parent_transcript=GRMZM2G077215_T01; parent_gene=GRMZM2G077215	no GO term or kegg pathway	4.1.2.2.8.3.2, 4.1.3.2.1.2	ACETOLACTSYN-RXN (EC-2.2.1.6)
GRMZM2G077222_P01	1.05258	0.144174	1.01498	0.803895	0.978632	0.705413		GRMZM2G077222_P01 seq=translation; coord=1:300464398..300469096:1; parent_transcript=GRMZM2G077222_T01; parent_gene=GRMZM2G077222	no GO term or kegg pathway	35.2	Not present in CornCyc 8.0
GRMZM2G077233_P01	1.34292	1.31966e-14	1.04162	0.416653	0.998621	0.984459	Retrotransposon protein SINE	GRMZM2G077233_P01 NP_001152501 retrotransposon protein SINE subclass seq=translation; coord=8:607069..619737:1; parent_transcript=GRMZM2G077233_T01; parent_gene=GRMZM2G077233	retrotransposon	19.4.3.1	Not present in CornCyc 8.0
GRMZM2G077333_P01	1.17467	1.0227e-06	1.02984	0.51822	0.897515	0.00104586		GRMZM2G077333_P01 NP_001150026 photosystem II 22 kDa protein seq=translation; coord=3:174825201..174827787:-1; parent_transcript=GRMZM2G077333_T01; parent_gene=GRMZM2G077333	GO:0009523 photosystem II	1.1.1.5.1.2.1	Not present in CornCyc 8.0
GRMZM2G077531_P05	1.18896	1.01231e-11	0.932338	0.0501192	1.06364	0.157099		GRMZM2G077531_P05 NP_001169190 hypothetical protein LOC100383043 seq=translation; coord=5:217614074..217628049:1; parent_transcript=GRMZM2G077531_T05; parent_gene=GRMZM2G077531	no GO term or kegg pathway	13.6.1.5	Not present in CornCyc 8.0
GRMZM2G078118_P02	0.903347	0.00152261	1.05616	0.159964	0.977334	0.611126		GRMZM2G078118_P02 NP_001142179 hypothetical protein LOC100274347 seq=translation; coord=5:215489564..215492815:1; parent_transcript=GRMZM2G078118_T02; parent_gene=GRMZM2G078118	no GO term or kegg pathway	18.7.1, 35.1	ALCOHOL-DEHYDROG-GENERIC-RXN (EC-1.1.1.1), RXN-12448 (EC-1.1.1.1), RXN-2962 (EC-1.1.1.284)
GRMZM2G078143_P01	0.843507	0.000429113	1.09288	0.133528	1.00446	0.971836	Glycine hydroxymethyltransferase	GRMZM2G078143_P01 NP_001131153 hypothetical protein LOC100192461 seq=translation; coord=4:20772978..20777200:-1; parent_transcript=GRMZM2G078143_T01; parent_gene=GRMZM2G078143	no GO term or kegg pathway	4.1.4.3.1, 1.3.5	GLYOHMETRANS-RXN (EC-2.1.2.1)
GRMZM2G078396_P01	0.880994	7.26718e-05	1.03659	0.364737	0.984799	0.752982		GRMZM2G078396_P01 NP_001148342 60S ribosomal protein L23 seq=translation; coord=5:215477924..215482853:1; parent_transcript=GRMZM2G078396_T01; parent_gene=GRMZM2G078396	GO:0003735 structural constituent of ribosome	35.2, 35.1	Not present in CornCyc 8.0
GRMZM2G078641_P01	1.08086	0.0548497	1.00422	0.967017	1.14047	0.000421132		GRMZM2G078641_P01 Q01526 14-3-3-like protein GF14-12 seq=translation; coord=10:123105640..123109630:1; parent_transcript=GRMZM2G078641_T01; parent_gene=GRMZM2G078641	GO:0071889 14-3-3 protein binding	35.1	Not present in CornCyc 8.0
GRMZM2G079256_P01	1.10932	0.000936536	0.923108	0.0224721	1.0769	0.0259173	Enoyl-[acyl-carrier-protein] reductase (NADH)	GRMZM2G079256_P01 NP_001131492 hypothetical protein LOC100192829 seq=translation; coord=7:74258266..74261677:-1; parent_transcript=GRMZM2G079256_T01; parent_gene=GRMZM2G079256	no GO term or kegg pathway	5.1.4.5, 35.2	1.3.1.9-RXN (EC-1.3.1.9)
GRMZM2G079348_P01	1.09372	0.240776	0.97033	0.863535	0.985357	0.939201	Catalase peroxidase	GRMZM2G079348_P01 P18123 Catalase isozyme 3 (EC 1.11.1.6) seq=translation; coord=4:240105137..240108983:1; parent_transcript=GRMZM2G079348_T01; parent_gene=GRMZM2G079348	GO:0016209 antioxidant activity	10.2.1	CATAL-RXN (EC-1.11.1.21)
GRMZM2G079381_P01	0.794681	8.59103e-13	1.10198	0.0142747	0.99943	0.990759	Ferredoxin-nitrite reductase	GRMZM2G079381_P01 P17847 Ferredoxin--nitrite reductase	rn00910: Nitrogen metabolism;	25.1.4.2	FERREDOXIN--NITRITE-REDUCTASE-RXN (EC-1.7.7.1)
GRMZM2G079668_P01	1.0124	0.576077	0.984755	0.621348	0.994689	0.899599		GRMZM2G079668_P01 NP_001146752 hypothetical protein LOC100280354 seq=translation; coord=1:263143605..263149463:1; parent_transcript=GRMZM2G079668_T01; parent_gene=GRMZM2G079668	no GO term or kegg pathway	19.1.4.1	Not present in CornCyc 8.0
GRMZM2G079777_P01	1.05793	0.0688484	0.95425	0.318568	1.11479	0.00195933	H(+)-transporting two-sector ATPase	GRMZM2G079777_P01 NP_001131707 hypothetical protein LOC100193069 seq=translation; coord=10:60142722..60153688:1; parent_transcript=GRMZM2G079777_T01; parent_gene=GRMZM2G079777	no GO term or kegg pathway	24.1.1.2.4	ATPSYN-RXN (EC-3.6.3.14)
GRMZM2G079908_P01	0.989009	0.750683	0.970452	0.522895	1.09739	0.00174385		GRMZM2G079908_P01 B4FER8 Acyl-CoA-binding proteinPutative uncharacterized protein ; seq=translation; coord=10:76402669..76405224:1; parent_transcript=GRMZM2G079908_T01; parent_gene=GRMZM2G079908	GO:0000035 acyl binding	35.1	Not present in CornCyc 8.0
GRMZM2G080044_P01	1.20555	9.85838e-06	1.0142	0.856688	1.0106	0.876847	NADH:quinone oxidoreductase	GRMZM2G080044_P01 NP_001148870 NADH dehydrogenase seq=translation; coord=9:7619341..7624742:-1; parent_transcript=GRMZM2G080044_T01; parent_gene=GRMZM2G080044	R00281[p]: (name: NADH:acceptor oxidoreductase) ; (EC-num: 1.6.99.3) ; (reaction equation: [p]: Acceptor + NADH + H+ <==> Reduced acceptor + NAD+)	2.4.2.1.3, 35.1	RXN0-5330 (EC-1.6.5.9)
GRMZM2G080107_P01	0.960773	0.262246	1.00029	0.99431	1.02627	0.770065		GRMZM2G080107_P01 B4FAC2 Photosystem I reaction center subunit NPutative uncharacterized protein ; seq=translation; coord=3:138433110..138434218:1; parent_transcript=GRMZM2G080107_T01; parent_gene=GRMZM2G080107	GO:0009522 photosystem I	1.1.4.2.14	Not present in CornCyc 8.0
GRMZM2G080546_P02	0.98451	0.454884	0.99417	0.89037	1.05173	0.0492853		GRMZM2G080546_P02 NP_001131905 hypothetical protein LOC100193292 seq=translation; coord=9:66305973..66310598:-1; parent_transcript=GRMZM2G080546_T02; parent_gene=GRMZM2G080546	no GO term or kegg pathway	16.12.1.5	Not present in CornCyc 8.0
GRMZM2G080603_P01	0.877871	0.00207929	1.00133	0.990668	1.02175	0.814762		GRMZM2G080603_P01 NP_001105707 glycine-rich protein1 seq=translation; coord=1:178476591..178478157:-1; parent_transcript=GRMZM2G080603_T01; parent_gene=GRMZM2G080603	no GO term or kegg pathway	16.7.2	Not present in CornCyc 8.0
GRMZM2G080650_P01	0.987621	0.7935	0.977107	0.751865	1.0406	0.56634		GRMZM2G080650_P01 NP_001152093 NADP-dependent oxidoreductase P2 seq=translation; coord=10:33743564..33750370:-1; parent_transcript=GRMZM2G080650_T01; parent_gene=GRMZM2G080650	GO:0016491 oxidoreductase activity	50.1.3	ALLYL-ALCOHOL-DEHYDROGENASE-RXN (EC-1.1.1.54), RXN-11696 (EC-1.3.1.74), RXN-14535 (EC-1.3.1.102)
GRMZM2G080816_P01	1.13899	0.00961662	0.926877	0.409847	0.93897	0.599005		GRMZM2G080816_P01 NP_001136579 hypothetical protein LOC100216702 seq=translation; coord=8:164616426..164619629:1; parent_transcript=GRMZM2G080816_T01; parent_gene=GRMZM2G080816	no GO term or kegg pathway	35.1	Not present in CornCyc 8.0
GRMZM2G081017_P01	1.22154	5.56384e-05	0.984293	0.881041	0.994401	0.971836		GRMZM2G081017_P01 seq=translation; coord=2:189488589..189490512:-1; parent_transcript=GRMZM2G081017_T01; parent_gene=GRMZM2G081017	GO:0003677 DNA binding	21.4.1.1.3	Not present in CornCyc 8.0
GRMZM2G081114_P01	0.931718	0.0573451	0.955133	0.4016	0.941609	0.181737		GRMZM2G081114_P01 B4FS10 Putative uncharacterized protein seq=translation; coord=1:294812823..294813629:1; parent_transcript=GRMZM2G081114_T01; parent_gene=GRMZM2G081114	no GO term or kegg pathway	35.2	Not present in CornCyc 8.0
GRMZM2G081144_P01	0.923683	0.00247278	0.952577	0.269374	1.07004	0.0769088		GRMZM2G081144_P01 NP_001148228 LOC100281836 seq=translation; coord=5:90564896..90569442:1; parent_transcript=GRMZM2G081144_T01; parent_gene=GRMZM2G081144	no GO term or kegg pathway	35.2	Not present in CornCyc 8.0
GRMZM2G081155_P02	1.25044	4.94415e-07	1.09624	0.0821025	1.01681	0.84171		GRMZM2G081155_P02 seq=translation; coord=7:159001828..159027357:-1; parent_transcript=GRMZM2G081155_T02; parent_gene=GRMZM2G081155	GO:0016485 protein processing	35.1, 19.4.5.4.2	Not present in CornCyc 8.0
GRMZM2G081175_P01	0.979191	0.53101	1.05165	0.28486	1.02842	0.599005		GRMZM2G081175_P01 NP_001130339 hypothetical protein LOC100191434 seq=translation; coord=9:143329347..143333500:1; parent_transcript=GRMZM2G081175_T01; parent_gene=GRMZM2G081175	no GO term or kegg pathway	35.1	Not present in CornCyc 8.0
GRMZM2G081462_P01	0.669014	4.37713e-09	0.791556	0.000345132	1.01024	0.934469	Magnesium-protoporphyrin IX monomethyl ester (oxidative) cyclase	GRMZM2G081462_P01 NM_001177157 hypothetical protein LOC100384675 (LOC100384675)	GO:0015995 chlorophyll biosynthetic process	7.12.6.3.1	RXN-13191 (EC-1.14.13.81), RXN-5282, RXN-5283, RXN-5284
GRMZM2G081652_P01	1.2779	1.70958e-10	1.00119	0.990643	0.911904	0.0179476	Patellin-1	GRMZM2G081652_P01 NM_001157485 patellin-1 (LOC100284590)	membrane trafficking	35.1	Not present in CornCyc 8.0
GRMZM2G081653_P01	1.19126	7.4368e-07	0.950054	0.287401	1.10865	0.00597665		GRMZM2G081653_P01 NP_001141903 hypothetical protein LOC100274051 seq=translation; coord=8:137972705..137978997:1; parent_transcript=GRMZM2G081653_T01; parent_gene=GRMZM2G081653	no GO term or kegg pathway	35.2	Not present in CornCyc 8.0
GRMZM2G081886_P01	1.18167	7.45635e-12	0.983168	0.568166	1.00364	0.931938	Phosphoglycerate dehydrogenase	GRMZM2G081886_P01 seq=translation; coord=2:5064059..5067153:-1; parent_transcript=GRMZM2G081886_T01; parent_gene=GRMZM2G081886	rn00260: Glycine, serine and threonine metabolism;	4.1.4.1.1	PGLYCDEHYDROG-RXN (EC-1.1.1.95)
GRMZM2G081955_P01	0.841098	0.000107315	0.864904	0.0100864	1.00256	0.984459		GRMZM2G081955_P01 NP_001150851 tab2 protein seq=translation; coord=5:183483530..183485782:1; parent_transcript=GRMZM2G081955_T01; parent_gene=GRMZM2G081955	no GO term or kegg pathway	35.1	Not present in CornCyc 8.0
GRMZM2G082185_P01	0.848943	2.11336e-06	1.03307	0.618351	0.961787	0.616449	Cysteine synthase	GRMZM2G082185_P01 NP_001146719 hypothetical protein LOC100280321 seq=translation; coord=8:6464565..6468039:1; parent_transcript=GRMZM2G082185_T01; parent_gene=GRMZM2G082185	rn00260: Glycine, serine and threonine metabolism; rn00270: Cysteine and methionine metabolism; rn00450: Selenoamino acid metabolism; rn00920: Sulfur metabolism;	4.1.4.2.2, 50.2.5	ACSERLY-RXN (EC-2.5.1.47)
GRMZM2G082271_P01	1.0083	0.635123	1.0802	3.39637e-06	1.0032	0.915575		GRMZM2G082271_P01 seq=translation; coord=10:18124892..18142878:-1; parent_transcript=GRMZM2G082271_T01; parent_gene=GRMZM2G082271	rn00970: Aminoacyl-tRNA biosynthesis;	17.2.1, 50.6.1	Not present in CornCyc 8.0
GRMZM2G082998_P01	1.04559	0.0528123	0.984683	0.700752	1.02305	0.572425	2-methyl-6-phytyl-1,4-hydroqui methyltransferase	GRMZM2G082998_P01 NP_001151298 inner envelope membrane protein seq=translation; coord=1:173991404..173993446:-1; parent_transcript=GRMZM2G082998_T01; parent_gene=GRMZM2G082998	no GO term or kegg pathway	10.3.2.4, 7.8.4.2	RXN-14917 (EC-2.1.1.295), RXN-2542 (EC-2.1.1.295), RXN-2762 (EC-2.1.1.295)
GRMZM2G083016_P01	1.02289	0.375673	0.981854	0.685981	1.04404	0.298418	Phosphoglycerate kinase	GRMZM2G083016_P01 NP_001151968 metacaspase type II seq=translation; coord=8:120773908..120778906:-1; parent_transcript=GRMZM2G083016_T01; parent_gene=GRMZM2G083016	rn00010: Glycolysis / Gluconeogenesis; rn00710: Carbon fixation in photosynthetic organisms;	2.1.1.5	PHOSGLYPHOS-RXN (EC-2.7.2.3)
GRMZM2G083130_P01	0.900006	0.0557411	1.03266	0.744229	1.06018	0.511807	Cyanohydrin beta-glucosyltransferase	GRMZM2G083130_P01 NP_001151342 cytokinin-O-glucosyltransferase 2 seq=translation; coord=3:135756395..135758356:-1; parent_transcript=GRMZM2G083130_T01; parent_gene=GRMZM2G083130	rn00460: Cyanoamino acid metabolism;	50.2.4	RXN-743 (EC-2.4.1.85)
GRMZM2G083173_P01	1.16234	0.000109663	1.13086	0.0147217	0.960925	0.529765		GRMZM2G083173_P01 NP_001151936 LOC100285573 seq=translation; coord=1:84413344..84417967:1; parent_transcript=GRMZM2G083173_T01; parent_gene=GRMZM2G083173	no GO term or kegg pathway	24.2.2.1.4, 35.2	Not present in CornCyc 8.0
GRMZM2G083716_P01	0.881201	5.56004e-06	0.943795	0.0676838	1.00784	0.864395		GRMZM2G083716_P01 C0P530 Putative uncharacterized protein seq=translation; coord=9:25922353..25927460:1; parent_transcript=GRMZM2G083716_T01; parent_gene=GRMZM2G083716	no GO term or kegg pathway	19.1.7.1, 1.2.1.2.1.2, 1.1.8.1.6.2.2	Not present in CornCyc 8.0
GRMZM2G083812_P01	1.24975	7.96921e-06	1.01404	0.892988	0.951694	0.565095	Beta-glucuronidase	GRMZM2G083812_P01 C4J522 Putative uncharacterized protein seq=translation; coord=5:214166462..214170119:1; parent_transcript=GRMZM2G083812_T01; parent_gene=GRMZM2G083812	GO:0016798 hydrolase activity, acting on glycosyl bonds	35.1	BETA-GLUCURONID-RXN (EC-3.2.1.31), RXN-11760 (EC-3.2.1.167), RXN-14062 (EC-3.2.1.167)
GRMZM2G083836_P01	1.06957	3.2997e-05	1.07632	0.000122839	1.02062	0.313599		GRMZM2G083836_P01 NP_001147875 LOC100281485 seq=translation; coord=8:48994683..48999789:-1; parent_transcript=GRMZM2G083836_T01; parent_gene=GRMZM2G083836	rn00970: Aminoacyl-tRNA biosynthesis;	17.2.3	Not present in CornCyc 8.0
GRMZM2G083841_P01	0.889109	1.08169e-08	1.0174	0.62416	1.03177	0.303808		GRMZM2G083841_P01 P04711 Phosphoenolpyruvate carboxylase 1 (PEPCase 1)(PEPC 1)(EC 4.1.1.31) seq=translation; coord=9:61296279..61301686:1; parent_transcript=GRMZM2G083841_T01; parent_gene=GRMZM2G083841	GO:0015979 photosynthesis	1.4.1.1	Not present in CornCyc 8.0
GRMZM2G084279_P01	0.940554	0.0755371	0.950606	0.377901	1.04381	0.527068		GRMZM2G084279_P01 NP_001149045 LOC100282665 seq=translation; coord=5:162834761..162837541:1; parent_transcript=GRMZM2G084279_T01; parent_gene=GRMZM2G084279	no GO term or kegg pathway	35.1	FERREDOXIN--NAD+-REDUCTASE-RXN (EC-1.18.1.3), RXN-12365 (EC-1.18.1.3), 1.14.12.1-RXN (EC-1.14.12.1)
GRMZM2G084521_P01	1.03146	0.386497	1.05447	0.307793	0.990935	0.896069		GRMZM2G084521_P01 Q10724 Peptidyl-prolyl cis-trans isomerase	GO:0036211 protein modification process	18.12.1	Not present in CornCyc 8.0
GRMZM2G084863_P01	1.17914	1.12938e-05	0.900404	0.0188725	1.15442	0.000629699	Prostaglandin-E synthase	GRMZM2G084863_P01 NP_001130206 hypothetical protein LOC100191300 seq=translation; coord=2:83450731..83459936:1; parent_transcript=GRMZM2G084863_T01; parent_gene=GRMZM2G084863	no GO term or kegg pathway	35.2	PROSTAGLANDIN-E-SYNTHASE-RXN (EC-5.3.99.3)
GRMZM2G084881_P01	1.04317	0.0252752	1.03194	0.243933	1.01553	0.62253	Monodehydroascorbate reductase (NADH)	GRMZM2G084881_P01 C4J4E4 Putative uncharacterized protein seq=translation; coord=2:165615333..165620418:-1; parent_transcript=GRMZM2G084881_T01; parent_gene=GRMZM2G084881	rn00053: Ascorbate and aldarate metabolism;	50.1.6, 10.4.1.2	1.6.5.4-RXN (EC-1.6.5.4)
GRMZM2G085019_P01	0.966332	0.151113	0.997651	0.967017	1.01345	0.784531	Malate dehydrogenase (oxaloacetate-decarboxylating) (NADP(+))	GRMZM2G085019_P01 P16243 NADP-dependent malic enzyme	GO:0015979 photosynthesis	5.1.1.4	MALIC-NADP-RXN (EC-1.1.1.40)
GRMZM2G085054_P02	1.00843	0.68	1.01848	0.441958	1.01854	0.513316	Glucosyltransferase	GRMZM2G085054_P02 NM_001150937 benzoxazinone synthesis8 (bx8)	specialized metabolism	50.2.4, 35.1	RXN-7021 (EC-2.4.1.202), RXN-7022 (EC-2.4.1.202)
GRMZM2G085153_P02	0.969457	0.124679	0.958888	0.0431866	0.997093	0.951557	Aldehyde reductase	GRMZM2G085153_P02 NP_001140952 hypothetical protein LOC100273031 seq=translation; coord=2:165609242..165613195:-1; parent_transcript=GRMZM2G085153_T02; parent_gene=GRMZM2G085153	no GO term or kegg pathway	35.1	CARBONYL-REDUCTASE-NADPH-RXN (EC-1.1.1.184), GLYCEROL-DEHYDROGENASE-NADP+-RXN (EC-1.1.1.372)
GRMZM2G085577_P01	1.03409	0.110786	1.00152	0.974604	1.01206	0.727185	Glycogen phosphorylase	GRMZM2G085577_P01 NP_001151625 LOC100285259 seq=translation; coord=3:178982016..178990918:1; parent_transcript=GRMZM2G085577_T01; parent_gene=GRMZM2G085577	no GO term or kegg pathway	50.2.4, 3.2.3.5.2	MALDEXPHOSPHORYL-RXN (EC-2.4.1.1), RXN0-5184 (EC-2.4.1.1)
GRMZM2G085854_P01	0.877347	0.0162307	1.06076	0.489024	1.05082	0.560493	Flavonol 3-O-glucosyltransferase	GRMZM2G085854_P01 NP_001147461 hydroquinone glucosyltransferase seq=translation; coord=4:3266133..3268168:-1; parent_transcript=GRMZM2G085854_T01; parent_gene=GRMZM2G085854	GO:0046527 glucosyltransferase activity	50.2.4	RXN1F-462 (EC-2.4.1.91)
GRMZM2G085885_P01	1.14582	0.00168484	1.02722	0.744853	1.0209	0.824095		GRMZM2G085885_P01 NP_001132234 hypothetical protein LOC100193669 seq=translation; coord=1:2741608..2750594:1; parent_transcript=GRMZM2G085885_T01; parent_gene=GRMZM2G085885	no GO term or kegg pathway	35.2, 18.12.1	Not present in CornCyc 8.0
GRMZM2G085924_P01	0.991414	0.878739	0.995391	0.967017	1.02664	0.768411		GRMZM2G085924_P01 NP_001106076 herbicide safener binding protein1 seq=translation; coord=2:127092912..127094499:-1; parent_transcript=GRMZM2G085924_T01; parent_gene=GRMZM2G085924	metabolic detoxification	50.2.1	RXN-14661 (EC-2.1.1)
GRMZM2G085967_P01	1.32877	3.48017e-12	0.942387	0.280992	0.989053	0.892896	Peroxidase	GRMZM2G085967_P01 NP_001149755 peroxidase 39 seq=translation; coord=5:47578824..47582423:1; parent_transcript=GRMZM2G085967_T01; parent_gene=GRMZM2G085967	rn00360: Phenylalanine metabolism; rn00680: Methane metabolism; rn00940: Phenylpropanoid biosynthesis;	35.1	PEROXID-RXN (EC-1.11.1.7)
GRMZM2G086258_P02	1.0166	0.696736	1.05135	0.280992	0.985064	0.822486		GRMZM2G086258_P02 NP_001104869 plastidic general dicarboxylate transporter seq=translation; coord=1:181868560..181880941:-1; parent_transcript=GRMZM2G086258_T02; parent_gene=GRMZM2G086258	transmembrane transport	24.2.7.1.2	Not present in CornCyc 8.0
GRMZM2G086464_P01	0.956615	0.412534	0.96682	0.689351	1.03551	0.66942		GRMZM2G086464_P01 NP_001140772 hypothetical protein LOC100272847 seq=translation; coord=8:106855731..106858668:-1; parent_transcript=GRMZM2G086464_T01; parent_gene=GRMZM2G086464	no GO term or kegg pathway	13.7.2.4	Not present in CornCyc 8.0
GRMZM2G086763_P01	0.95094	0.261927	0.975834	0.74719	0.952688	0.458441		GRMZM2G086763_P01 NP_001105995 chloroplast post-illumination chlorophyll fluorescence increase protein seq=translation; coord=5:19460081..19462475:-1; parent_transcript=GRMZM2G086763_T01; parent_gene=GRMZM2G086763	GO:0090546 chlorophyll fluorescence	35.2	Not present in CornCyc 8.0
GRMZM2G086906_P01	0.845875	2.29798e-08	1.01661	0.74724	0.981618	0.703785		GRMZM2G086906_P01 NP_001149330 40S ribosomal protein S17-4 seq=translation; coord=9:10319530..10320398:-1; parent_transcript=GRMZM2G086906_T01; parent_gene=GRMZM2G086906	GO:0003735 structural constituent of ribosome	17.1.3.1.19	Not present in CornCyc 8.0
GRMZM2G087103_P01	0.739097	5.67288e-12	1.07052	0.255374	1.0182	0.849387		GRMZM2G087103_P01 NP_001130913 hypothetical protein LOC100192017 seq=translation; coord=3:1481217..1482997:-1; parent_transcript=GRMZM2G087103_T01; parent_gene=GRMZM2G087103	no GO term or kegg pathway	7.5.1.2	ADCLY-RXN (EC-4.1.3.38), D-ALANINE-AMINOTRANSFERASE-RXN (EC-2.6.1.21)
GRMZM2G087192_P01	1.2437	7.92832e-05	1.02912	0.780172	1.01783	0.868715	Oxo-phytodienoic acid reductase	GRMZM2G087192_P01 NP_001105909 12-oxo-phytodienoic acid reductase5 seq=translation; coord=2:47087776..47091009:1; parent_transcript=GRMZM2G087192_T01; parent_gene=GRMZM2G087192	GO:0006631 fatty acid metabolic process	50.1.3	12-OXOPHYTODIENOATE-REDUCTASE-RXN (EC-1.3.1.42)
GRMZM2G087206_P01	1.00997	0.894298	1.00073	0.994008	1.0355	0.780064	Aldose reductase	GRMZM2G087206_P01 NP_001132855 hypothetical protein LOC100194348 seq=translation; coord=8:95631071..95638906:1; parent_transcript=GRMZM2G087206_T01; parent_gene=GRMZM2G087206	no GO term or kegg pathway	35.1, 50.1.1	ALDEHYDE-REDUCTASE-RXN (EC-1.1.1.21)
GRMZM2G087435_P01	1.07307	0.192535	0.969709	0.744254	1.04296	0.628364		GRMZM2G087435_P01 B6TKN7 Putative uncharacterized protein seq=translation; coord=5:7442570..7443838:1; parent_transcript=GRMZM2G087435_T01; parent_gene=GRMZM2G087435	no GO term or kegg pathway	35.1	Not present in CornCyc 8.0
GRMZM2G087570_P01	1.04496	0.00172015	1.03339	0.153365	1.01203	0.753406		GRMZM2G087570_P01 seq=translation; coord=6:44382950..44385913:-1; parent_transcript=GRMZM2G087570_T01; parent_gene=GRMZM2G087570		1.1.8.1.4.5, 18.12.1	Not present in CornCyc 8.0
GRMZM2G087590_P01	1.10709	5.79135e-05	1.01937	0.680221	0.973269	0.572425	Photosystem II	GRMZM2G087590_P01 NP_001148422 tat pathway signal sequence family protein seq=translation; coord=3:138643946..138645400:-1; parent_transcript=GRMZM2G087590_T01; parent_gene=GRMZM2G087590	protein export	35.1	PSII-RXN (EC-1.10.3.9)
GRMZM2G087600_P01	1.11558	0.000150314	0.98247	0.68771	0.997311	0.971836		GRMZM2G087600_P01 NP_001143436 hypothetical protein LOC100276087 seq=translation; coord=1:40415190..40421518:1; parent_transcript=GRMZM2G087600_T01; parent_gene=GRMZM2G087600	no GO term or kegg pathway	35.2	Not present in CornCyc 8.0
GRMZM2G088064_P03	0.599495	4.01381e-15	1.06304	0.602306	0.973372	0.850419	Alanine-oxoglutarate aminotransferase	GRMZM2G088064_P03 NP_001149227 LOC100282849 seq=translation; coord=5:37229486..37234332:-1; parent_transcript=GRMZM2G088064_T03; parent_gene=GRMZM2G088064	GO:0004021 L-alanine:2-oxoglutarate aminotransferase activity	50.2.6, 4.1.3.1.1	ALANINE-AMINOTRANSFERASE-RXN (EC-2.6.1.2)
GRMZM2G088114_P01	0.85997	0.000234749	1.04749	0.507436	1.02971	0.659966		GRMZM2G088114_P01 seq=translation; coord=5:69311998..69322471:1; parent_transcript=GRMZM2G088114_T01; parent_gene=GRMZM2G088114	no GO term or kegg pathway	35.2	Not present in CornCyc 8.0
GRMZM2G088138_P01	1.11491	7.90299e-06	0.953269	0.123029	0.986426	0.753063		GRMZM2G088138_P01 NP_001144241 hypothetical protein LOC100277108 seq=translation; coord=4:222472759..222477166:-1; parent_transcript=GRMZM2G088138_T01; parent_gene=GRMZM2G088138	no GO term or kegg pathway	35.2	Not present in CornCyc 8.0
GRMZM2G088212_P01	1.17104	8.81465e-05	1.05691	0.362658	0.976838	0.804211	Catalase peroxidase	GRMZM2G088212_P01 P18122 Catalase isozyme 1 (EC 1.11.1.6) seq=translation; coord=5:63564993..63569468:1; parent_transcript=GRMZM2G088212_T01; parent_gene=GRMZM2G088212	rn00380: Tryptophan metabolism; rn00680: Methane metabolism; rn00940: Phenylpropanoid biosynthesis;	10.2.1	CATAL-RXN (EC-1.11.1.21), RXN-8667 (EC-1.11.1.21)
GRMZM2G088396_P01	1.11292	0.0235122	1.03361	0.701909	1.03917	0.649793	4-Hydroxyphenylpyruvate dioxygenase	GRMZM2G088396_P01 NP_001105782 4-hydroxyphenylpyruvate dioxygenase 1 seq=translation; coord=5:83859479..83861633:1; parent_transcript=GRMZM2G088396_T01; parent_gene=GRMZM2G088396	rn00130: Ubiquinone and other terpenoid-quinone biosynthesis; rn00350: Tyrosine metabolism; rn00360: Phenylalanine metabolism;	10.3.2.2	4-HYDROXYPHENYLPYRUVATE-DIOXYGENASE-RXN (EC-1.13.11.27)
GRMZM2G088565_P01	0.845688	3.50736e-08	0.884416	0.00133191	1.01411	0.83357	Pyruvate dehydrogenase	GRMZM2G088565_P01 NP_001150473 pyruvate dehydrogenase E1 component subunit beta seq=translation; coord=1:174313373..174317518:1; parent_transcript=GRMZM2G088565_T01; parent_gene=GRMZM2G088565	rn00010: Glycolysis / Gluconeogenesis; rn00020: Citrate cycle (TCA cycle); rn00290: Valine, leucine and isoleucine biosynthesis; rn00620: Pyruvate metabolism; rn00650: Butanoate metabolism;	5.1.2.2.1.2	RXN0-1134 (EC-1.2.4.1), RXN-12508 (2-(a-hydroxyethyl)-TPP:[dihydrolipoyllysine-residue acetyltransferase]-lipoyllysine acetyltransferase), RXN-12583 (pyruvate:thiamin diphosphate acetaldehydetransferase (decarboxylating))
GRMZM2G088627_P01	0.979629	0.46919	1.04232	0.302852	1.00587	0.933895	N-acyl-aliphatic-L-amino acid amidohydrolase	GRMZM2G088627_P01 NP_001148589 aminoacylase-1 seq=translation; coord=1:189145769..189150346:-1; parent_transcript=GRMZM2G088627_T01; parent_gene=GRMZM2G088627	GO:0006508 proteolysis	50.3.5	AMINOACYLASE-RXN (EC-3.5.1.14), RXN-13684 (EC-3.5.1.14)
GRMZM2G088669_P01	0.914029	1.40789e-05	0.954665	0.0819569	0.988254	0.753406		GRMZM2G088669_P01 NP_001143959 hypothetical protein LOC100276774 seq=translation; coord=6:141907720..141909845:1; parent_transcript=GRMZM2G088669_T01; parent_gene=GRMZM2G088669	no GO term or kegg pathway	17.7.2.3.3	Not present in CornCyc 8.0
GRMZM2G089136_P01	1.02029	0.23982	0.956253	0.0460108	1.01112	0.75308	Phosphoglycerate kinase	GRMZM2G089136_P01 NP_001147628 phosphoglycerate kinase seq=translation; coord=6:156256123..156258890:-1; parent_transcript=GRMZM2G089136_T01; parent_gene=GRMZM2G089136	GO:0061621 canonical glycolysis	1.2.2, 2.1.1.5, 3.12.5	PHOSGLYPHOS-RXN (EC-2.7.2.3)
GRMZM2G089308_P01	1.08915	0.139904	0.958716	0.668801	1.00324	0.981534		GRMZM2G089308_P01 NP_001141222 hypothetical protein LOC100273309 seq=translation; coord=8:107791201..107796617:1; parent_transcript=GRMZM2G089308_T01; parent_gene=GRMZM2G089308	no GO term or kegg pathway	35.2, 35.1	Not present in CornCyc 8.0
GRMZM2G089696_P01	0.865968	3.82786e-06	1.02492	0.669099	0.982803	0.806536		GRMZM2G089696_P01 NP_001143673 hypothetical protein LOC100276396 seq=translation; coord=5:6575335..6578215:-1; parent_transcript=GRMZM2G089696_T01; parent_gene=GRMZM2G089696	no GO term or kegg pathway	1.1.9.3.2	Not present in CornCyc 8.0
GRMZM2G089713_P01	1.20317	4.78279e-06	1.20336	1.02154e-05	1.10763	0.00494174	Sucrose synthase	GRMZM2G089713_P01 P04712 Sucrose synthase 1 (EC 2.4.1.13)(Sucrose-UDP glucosyltransferase 1)(Shrunken-1) seq=translation; coord=9:11496011..11502772:1; parent_transcript=GRMZM2G089713_T01; parent_gene=GRMZM2G089713	rn00500: Starch and sucrose metabolism;	3.1.4.2	RXN-6222 (EC-2.4.1.13)
GRMZM2G090087_P02	1.08272	0.00109373	1.0039	0.955562	1.05115	0.158825	1-pyrroline-5-carboxylate dehydrogenase	GRMZM2G090087_P02 Q8W0Q2 Putative aldehyde dehydrogenase MIS1Putative uncharacterized protein ; seq=translation; coord=6:161454531..161462066:-1; parent_transcript=GRMZM2G090087_T02; parent_gene=GRMZM2G090087	rn00330: Arginine and proline metabolism;	4.2.3.2, 35.1	PYRROLINECARBDEHYDROG-RXN (1-pyrroline-5-carboxylate dehydrogenase), RXN-14116 (EC-1.2.1.88), RXN-7183 (EC-1.5.1.12)
GRMZM2G090177_P01	0.995025	0.945049	1.07026	0.41876	1.00688	0.96852		GRMZM2G090177_P01 NP_001141178 hypothetical protein LOC100273265 seq=translation; coord=1:202765503..202766778:1; parent_transcript=GRMZM2G090177_T01; parent_gene=GRMZM2G090177	no GO term or kegg pathway	35.2	Not present in CornCyc 8.0
GRMZM2G090241_P01	0.996091	0.902785	1.00381	0.946779	1.02178	0.513316	4-hydroxy-tetrahydrodipicolinate reductase	GRMZM2G090241_P01 NP_001132572 hypothetical protein LOC100194039 seq=translation; coord=4:53185415..53193846:1; parent_transcript=GRMZM2G090241_T01; parent_gene=GRMZM2G090241	no GO term or kegg pathway	35.1, 4.1.2.2.3.2	DIHYDROPICRED-RXN (EC-1.3.1.26), RXN-14014 (EC-1.17.1.8)
GRMZM2G090271_P01	0.927714	0.00340562	1.01987	0.670289	0.994487	0.918093		GRMZM2G090271_P01 NP_001147738 plastid-specific 30S ribosomal protein 2 seq=translation; coord=2:13594101..13596261:1; parent_transcript=GRMZM2G090271_T01; parent_gene=GRMZM2G090271	GO:0003735 structural constituent of ribosome	35.1	Not present in CornCyc 8.0
GRMZM2G090338_P01	1.0108	0.663471	1.05669	0.016632	0.987983	0.724028	Assimilatory sulfite reductase (ferredoxin)	GRMZM2G090338_P01 NP_001105302 LOC542221 seq=translation; coord=6:157023426..157028246:-1; parent_transcript=GRMZM2G090338_T01; parent_gene=GRMZM2G090338	rn00450: Selenoamino acid metabolism; rn00920: Sulfur metabolism;	25.2.1.4	SULFITE-REDUCTASE-FERREDOXIN-RXN (EC-1.8.7.1)
GRMZM2G090422_P01	0.874768	0.000483458	0.986133	0.864371	1.00326	0.974783		GRMZM2G090422_P01 NP_001130808 hypothetical protein LOC100191912 seq=translation; coord=1:277739114..277741150:1; parent_transcript=GRMZM2G090422_T01; parent_gene=GRMZM2G090422	no GO term or kegg pathway	17.1.2.1.14	Not present in CornCyc 8.0
GRMZM2G090568_P01	1.03309	0.2788	1.03459	0.460285	0.972999	0.611126	Catalase peroxidase	GRMZM2G090568_P01 P12365 Catalase isozyme 2 (EC 1.11.1.6) seq=translation; coord=1:7160376..7162590:-1; parent_transcript=GRMZM2G090568_T01; parent_gene=GRMZM2G090568	GO:0016209 antioxidant activity	10.2.1	CATAL-RXN (EC-1.11.1.21)
GRMZM2G090675_P01	1.12794	8.1585e-08	0.97085	0.339048	1.04891	0.123741		GRMZM2G090675_P01 NP_001168672 hypothetical protein LOC100382460 seq=translation; coord=2:102897151..102905974:-1; parent_transcript=GRMZM2G090675_T01; parent_gene=GRMZM2G090675	no GO term or kegg pathway	35.1	Not present in CornCyc 8.0
GRMZM2G090718_P01	1.01579	0.557582	1.05734	0.0734338	0.961178	0.228366	Inorganic diphosphatase	GRMZM2G090718_P01 NP_001140851 hypothetical protein LOC100272927 seq=translation; coord=5:210594434..210598555:-1; parent_transcript=GRMZM2G090718_T01; parent_gene=GRMZM2G090718	no GO term or kegg pathway	50.3.6	INORGPYROPHOSPHAT-RXN (EC-3.6.1.1)
GRMZM2G091481_P01	0.970455	0.374019	1.0757	0.0592052	1.00648	0.931938		GRMZM2G091481_P01 P52588 Protein disulfide-isomerase Precursor (PDI)(EC 5.3.4.1) seq=translation; coord=4:14854376..14859167:-1; parent_transcript=GRMZM2G091481_T01; parent_gene=GRMZM2G091481	GO:0016864 intramolecular oxidoreductase activity	50.5.3	Not present in CornCyc 8.0
GRMZM2G091560_P01	0.953102	0.00212702	0.985254	0.558777	0.987172	0.637548	Asparaginyl/Glutaminyl-tRNA synthase (glutamine-hydrolyzing)	GRMZM2G091560_P01 NP_001167978 hypothetical protein LOC100381695 seq=translation; coord=4:190874592..190879117:-1; parent_transcript=GRMZM2G091560_T01; parent_gene=GRMZM2G091560	no GO term or kegg pathway	17.2.8.2	6.3.5.6-RXN (EC-6.3.5.6), 6.3.5.7-RXN (EC-6.3.5.7)
GRMZM2G091563_P01	1.10529	0.00397279	0.982777	0.820998	1.04231	0.447719	Quinol-cytochrome-c reductase	GRMZM2G091563_P01 NP_001130423 hypothetical protein LOC100191520 seq=translation; coord=1:25625764..25630712:-1; parent_transcript=GRMZM2G091563_T01; parent_gene=GRMZM2G091563	no GO term or kegg pathway	18.10.2.2.2, 35.1, 2.4.3.3.2	1.10.2.2-RXN (EC-1.10.2.2)
GRMZM2G092379_P01	1.28871	2.52624e-07	1.0682	0.274323	1.01913	0.822486	Carboxyl-terminal-processing protease	GRMZM2G092379_P01 NP_001148747 carboxyl-terminal-processing protease seq=translation; coord=9:43790835..43795741:1; parent_transcript=GRMZM2G092379_T01; parent_gene=GRMZM2G092379	GO:0016485 protein processing	35.1	Not present in CornCyc 8.0
GRMZM2G092427_P02	1.05555	0.00214058	0.979196	0.522895	1.03032	0.40808		GRMZM2G092427_P02 NP_001105375 chlorophyll a/b-binding apoprotein CP24 precursor seq=translation; coord=10:147890562..147891875:1; parent_transcript=GRMZM2G092427_T02; parent_gene=GRMZM2G092427	GO:0016168 chlorophyll binding	1.1.1.1.4	Not present in CornCyc 8.0
GRMZM2G093405_P01	1.07875	0.153715	1.05525	0.440902	1.07093	0.268828		GRMZM2G093405_P01 NP_001141611 hypothetical protein LOC100273729 seq=translation; coord=3:3887574..3888713:1; parent_transcript=GRMZM2G093405_T01; parent_gene=GRMZM2G093405	GO:0007186 G-protein coupled receptor signaling pathway	35.2	Not present in CornCyc 8.0
GRMZM2G093761_P01	1.15446	8.81465e-05	1.03025	0.691244	1.04671	0.572425		GRMZM2G093761_P01 NP_001131910 hypothetical protein LOC100193299 seq=translation; coord=7:6217153..6219385:1; parent_transcript=GRMZM2G093761_T01; parent_gene=GRMZM2G093761	no GO term or kegg pathway, no annotation in maizegdb	35.2	Not present in CornCyc 8.0
GRMZM2G094074_P01	0.825178	5.79581e-06	1.03928	0.520962	0.982395	0.812363		GRMZM2G094074_P01 NP_001131240 hypothetical protein LOC100192550 seq=translation; coord=6:90306950..90312408:-1; parent_transcript=GRMZM2G094074_T01; parent_gene=GRMZM2G094074	GO:0003735 structural constituent of ribosome	17.1.3.1.15	Not present in CornCyc 8.0
GRMZM2G094123_P01	0.953507	0.289855	1.08028	0.148589	1.02489	0.691034		GRMZM2G094123_P01 NP_001140354 hypothetical protein LOC100272402 seq=translation; coord=4:215212969..215240759:1; parent_transcript=GRMZM2G094123_T01; parent_gene=GRMZM2G094123	no GO term or kegg pathway	17.2.17	Not present in CornCyc 8.0
GRMZM2G094165_P02	0.965315	0.495229	1.00193	0.988154	1.01342	0.850628	Carbonic anhydrase	GRMZM2G094165_P02 NP_001168699 hypothetical protein LOC100382491 seq=translation; coord=8:146553889..146557240:1; parent_transcript=GRMZM2G094165_T02; parent_gene=GRMZM2G094165	no GO term or kegg pathway	35.1	CARBODEHYDRAT-RXN (EC-4.2.1.1)
GRMZM2G094712_P01	0.988073	0.782917	1.09772	0.0409959	0.999149	0.990224	Aspartate transaminase	GRMZM2G094712_P01 NP_001141224 hypothetical protein LOC100273311 seq=translation; coord=3:195313538..195319148:1; parent_transcript=GRMZM2G094712_T01; parent_gene=GRMZM2G094712	rn00130: Ubiquinone and other terpenoid-quinone biosynthesis; rn00250: Alanine, aspartate and glutamate metabolism; rn00270: Cysteine and methionine metabolism; rn00330: Arginine and proline metabolism; rn00350: Tyrosine metabolism; rn00360: Phenylalanine metabolism; rn00400: Phenylalanine, tyrosine and tryptophan biosynthesis; rn00401: Novobiocin biosynthesis; rn00710: Carbon fixation in photosy…	35.1, 25.1.7	ASPAMINOTRANS-RXN (EC-2.6.1.1)
GRMZM2G094742_P03	1.21483	7.18414e-09	0.954275	0.33456	1.01537	0.828278	Copper chaperone	GRMZM2G094742_P03 NP_001149242 copper chaperone seq=translation; coord=1:177045380..177050536:-1; parent_transcript=GRMZM2G094742_T03; parent_gene=GRMZM2G094742	GO:0016531 copper chaperone activity	35.2, 25.5.2.3	Not present in CornCyc 8.0
GRMZM2G094978_P01	1.06074	0.287831	0.909157	0.154255	1.00543	0.971836	2-deoxyglucose-6-phosphatase	GRMZM2G094978_P01 NP_001132056 hypothetical protein LOC100193468 seq=translation; coord=2:222723206..222731476:-1; parent_transcript=GRMZM2G094978_T01; parent_gene=GRMZM2G094978	GO:0003919 FMN adenylyltransferase activity	1.2.1.3.3	SUGAR-PHOSPHATASE-RXN (EC-3.1.3.23), 3.1.3.68-RXN (EC-3.1.3.68)
GRMZM2G095082_P01	1.12268	9.19754e-10	1.02469	0.305257	0.971466	0.132211		GRMZM2G095082_P01 NP_001131286 hypothetical protein LOC100192599 seq=translation; coord=5:141166083..141174627:1; parent_transcript=GRMZM2G095082_T01; parent_gene=GRMZM2G095082	no GO term or kegg pathway	1.1.5.2.2.1	Not present in CornCyc 8.0
GRMZM2G095252_P02	0.855872	3.04711e-10	0.921235	0.00744924	0.965958	0.42141		GRMZM2G095252_P02 seq=translation; coord=6:58557120..58559508:-1; parent_transcript=GRMZM2G095252_T02; parent_gene=GRMZM2G095252	no GO term or kegg pathway	35.1, 19.1.7.1, 1.1.8.1.6.2.2, 1.2.1.2.1.2	Not present in CornCyc 8.0
GRMZM2G095287_P01	1.02537	0.419516	0.966526	0.402304	1.01065	0.828278	Fructose-bisphosphatase	GRMZM2G095287_P01 NP_001147459 fructose-1	no GO term or kegg pathway	50.3.1	F16BDEPHOS-RXN (EC-3.1.3.11)
GRMZM2G095333_P01	1.05307	0.119011	1.03137	0.474608	1.00314	0.971836		GRMZM2G095333_P01 NP_001148233 FKBP-type peptidyl-prolyl cis-trans isomerase 4 seq=translation; coord=9:109305834..109307276:-1; parent_transcript=GRMZM2G095333_T01; parent_gene=GRMZM2G095333	GO:0006457 protein folding, GO:0035450 extrinsic component of lumenal side of plastid thylakoid membrane	18.12.2	Not present in CornCyc 8.0
GRMZM2G096153_P01	1.03719	0.618378	0.905236	0.328984	1.10163	0.390906	Glutathione transferase	GRMZM2G096153_P01 NM_001111509 glutathione transferase10 (gst10)	rn00480: Glutathione metabolism; rn00980: Metabolism of xenobiotics by cytochrome P450; rn00982: Drug metabolism - cytochrome P450;	18.8.1.5	GSHTRAN-RXN (EC-2.5.1.18)
GRMZM2G096240_P01	1.16611	5.2718e-09	0.964571	0.235255	1.02061	0.628364		GRMZM2G096240_P01 B4FAF8 Putative uncharacterized protein seq=translation; coord=3:11894936..11898354:1; parent_transcript=GRMZM2G096240_T01; parent_gene=GRMZM2G096240	no GO term or kegg pathway	35.2, 15.3.7.2.1	Not present in CornCyc 8.0
GRMZM2G096247_P01	1.30404	1.36061e-06	0.86442	0.0459508	1.15066	0.0492853	Glutathione transferase	GRMZM2G096247_P01 NP_001148830 LOC100282447 seq=translation; coord=1:7863549..7864761:-1; parent_transcript=GRMZM2G096247_T01; parent_gene=GRMZM2G096247	no GO term or kegg pathway	18.8.1.5, 35.2	GSHTRAN-RXN (EC-2.5.1.18)
GRMZM2G096269_P01	1.19103	0.0267011	0.870466	0.172435	1.20366	0.0277961	Glutathione transferase	GRMZM2G096269_P01 NP_001104981 glutathione S-transferase12 seq=translation; coord=1:7859737..7861541:-1; parent_transcript=GRMZM2G096269_T01; parent_gene=GRMZM2G096269	GO:0004364 glutathione transferase activity	18.8.1.5, 35.2	GSHTRAN-RXN (EC-2.5.1.18)
GRMZM2G096391_P01	1.02492	0.249677	1.00861	0.815395	0.969306	0.162751		GRMZM2G096391_P01 C4J4B7 Putative uncharacterized protein seq=translation; coord=3:168290232..168298790:1; parent_transcript=GRMZM2G096391_T01; parent_gene=GRMZM2G096391	no GO term or kegg pathway	35.2	Not present in CornCyc 8.0
GRMZM2G096695_P01	0.83207	0.00299018	1.12097	0.255621	0.997908	0.98477		GRMZM2G096695_P01 NP_001130639 hypothetical protein LOC100191739 seq=translation; coord=10:119822322..119823346:-1; parent_transcript=GRMZM2G096695_T01; parent_gene=GRMZM2G096695	no GO term or kegg pathway	35.2	Not present in CornCyc 8.0
GRMZM2G096962_P01	0.882995	2.12255e-06	0.964933	0.339151	0.99	0.822486		GRMZM2G096962_P01 NP_001151379 50S ribosomal protein L9 seq=translation; coord=5:214377336..214380504:-1; parent_transcript=GRMZM2G096962_T01; parent_gene=GRMZM2G096962	GO:0003735 structural constituent of ribosome	35.1	Not present in CornCyc 8.0
GRMZM2G096972_P01	1.1838	4.37713e-09	0.990442	0.869977	0.993628	0.912373		GRMZM2G096972_P01 NP_001140370 hypothetical protein LOC100272422 seq=translation; coord=5:77096208..77101394:1; parent_transcript=GRMZM2G096972_T01; parent_gene=GRMZM2G096972	no GO term or kegg pathway	16.4.1.2.4.3	Not present in CornCyc 8.0
GRMZM2G097040_P01	1.06518	0.0191531	1.04685	0.256556	1.04566	0.255878	NADH-ubiquinone oxidoreductase	GRMZM2G097040_P01 NP_001140609 hypothetical protein LOC100272681 seq=translation; coord=6:157814627..157816731:-1; parent_transcript=GRMZM2G097040_T01; parent_gene=GRMZM2G097040	GO:0016491 oxidoreductase activity	2.4.1.1.2	NADH-DEHYDROGENASE-RXN (EC-1.6.99.3), NADH-DEHYDROG-A-RXN (EC-1.6.5.3)
GRMZM2G097109_P01	1.14802	9.90556e-09	1.03359	0.467945	1.02018	0.730537		GRMZM2G097109_P01 seq=translation; coord=1:263190305..263198015:1; parent_transcript=GRMZM2G097109_T01; parent_gene=GRMZM2G097109	no GO term or kegg pathway	1.1.1.5.1.4	Not present in CornCyc 8.0
GRMZM2G097457_P01	1.02772	0.369788	1.06966	0.0794479	0.939321	0.158825	Pyruvate, phosphate dikinase	GRMZM2G097457_P01 P11155 Pyruvate orthophosphate dikinase 1) seq=translation; coord=8:107003965..107014830:1; parent_transcript=GRMZM2G097457_T01; parent_gene=GRMZM2G097457	rn00620: Pyruvate metabolism; rn00710: Carbon fixation in photosynthetic organisms;	50.2.7, 3.10.2.1	PYRUVATEORTHOPHOSPHATE-DIKINASE-RXN (EC-2.7.9.1)
GRMZM2G098039_P01	0.939188	0.152638	1.00576	0.957072	1.1079	0.0290075	Methionine S-methyltransferase	GRMZM2G098039_P01 Q8W519 Methionine S-methyltransferase (EC 2.1.1.12)(AdoMet:Met S-methyltransferase) seq=translation; coord=8:135054057..135061548:1; parent_transcript=GRMZM2G098039_T01; parent_gene=GRMZM2G098039	rn00450: Selenoamino acid metabolism;	35.2, 4.1.2.2.6.3.2	METHIONINE-S-METHYLTRANSFERASE-RXN (EC-2.1.1.12)
GRMZM2G098290_P01	0.997086	0.936046	0.990318	0.869977	0.994029	0.931938		GRMZM2G098290_P01 P25462 Glutamine synthetase	rn00250: Alanine, aspartate and glutamate metabolism; rn00330: Arginine and proline metabolism; rn00910: Nitrogen metabolism;	35.2, 25.1.5.1.2, 50.6.3	Not present in CornCyc 8.0
GRMZM2G098298_P01	1.49103	1.43116e-17	1.03379	0.59254	0.943887	0.27774	Cysteine proteinase 1 precursor	GRMZM2G098298_P01 Q10716 Cysteine proteinase 1 Precursor (EC 3.4.22.-) seq=translation; coord=5:158865959..158869458:1; parent_transcript=GRMZM2G098298_T01; parent_gene=GRMZM2G098298	GO:0016485 protein processing	19.4.1.1	Not present in CornCyc 8.0
GRMZM2G098423_P01	1.02009	0.369426	1.00375	0.938285	0.966297	0.15154	Phosphoglycerate dehydrogenase	GRMZM2G098423_P01 NP_001148319 LOC100281928 seq=translation; coord=9:108349989..108353196:1; parent_transcript=GRMZM2G098423_T01; parent_gene=GRMZM2G098423	no GO term or kegg pathway	4.1.4.1.1	PGLYCDEHYDROG-RXN (EC-1.1.1.95)
GRMZM2G099045_P01	0.858698	0.0015396	0.97865	0.856688	0.930305	0.250782		GRMZM2G099045_P01 NP_001143087 hypothetical protein LOC100275561 seq=translation; coord=8:169789008..169792907:1; parent_transcript=GRMZM2G099045_T01; parent_gene=GRMZM2G099045	no GO term or kegg pathway	35.1	Not present in CornCyc 8.0
GRMZM2G099367_P01	0.915551	0.000153792	0.954046	0.185654	0.908918	0.0023093		GRMZM2G099367_P01 NP_001130173 hypothetical protein LOC100191267 seq=translation; coord=1:221370536..221402911:-1; parent_transcript=GRMZM2G099367_T01; parent_gene=GRMZM2G099367	no GO term or kegg pathway	1.1.1.4.4	Not present in CornCyc 8.0
GRMZM2G099626_P01	1.33631	1.39946e-05	0.989196	0.940852	0.960348	0.722915	Cell envelope integrity inner membrane protein TolA	GRMZM2G099626_P01 NP_001150951 cell envelope integrity inner membrane protein TolA seq=translation; coord=6:167515353..167516623:-1; parent_transcript=GRMZM2G099626_T01; parent_gene=GRMZM2G099626	GO:0031967 organelle envelope	35.2	Not present in CornCyc 8.0
GRMZM2G100344_P01	1.16264	0.000427001	0.940049	0.328187	1.03783	0.673645	Sterol 24-C-methyltransferase	GRMZM2G100344_P01 seq=translation; coord=2:37051829..37053575:-1; parent_transcript=GRMZM2G100344_T01; parent_gene=GRMZM2G100344	no GO term or kegg pathway	35.2	RXN3O-178 (EC-2.1.1.41)
GRMZM2G100402_P01	1.14155	0.0112287	0.868878	0.0328163	1.1211	0.101789		GRMZM2G100402_P01 NP_001149254 mitochondrial import receptor subunit TOM20 seq=translation; coord=8:161560220..161563499:-1; parent_transcript=GRMZM2G100402_T01; parent_gene=GRMZM2G100402	GO:0017038 protein import	23.2.1.5	Not present in CornCyc 8.0
GRMZM2G100403_P02	0.918264	0.0561255	0.994989	0.958431	0.996835	0.975853		GRMZM2G100403_P02 NP_001168309 hypothetical protein LOC100382075 seq=translation; coord=7:10287294..10291100:1; parent_transcript=GRMZM2G100403_T02; parent_gene=GRMZM2G100403	no GO term or kegg pathway	17.1.2.1.2	Not present in CornCyc 8.0
GRMZM2G100511_P01	1.09268	6.8642e-07	0.996382	0.93635	0.994446	0.891399	Quinol-cytochrome-c reductase	GRMZM2G100511_P01 NP_001149620 LOC100283246 seq=translation; coord=9:147281001..147286520:-1; parent_transcript=GRMZM2G100511_T01; parent_gene=GRMZM2G100511	no GO term or kegg pathway	18.10.2.2.2, 2.4.3.3.2	1.10.2.2-RXN (EC-1.10.2.2)
GRMZM2G101004_P01	0.996364	0.943261	1.01404	0.87285	1.10692	0.024531	Heme oxygenase (biliverdin-producing)	GRMZM2G101004_P01 NP_001132297 hypothetical protein LOC100193737 seq=translation; coord=9:88918347..88927536:-1; parent_transcript=GRMZM2G101004_T01; parent_gene=GRMZM2G101004	rn00860: Porphyrin and chlorophyll metabolism;	7.12.5.2	HEME-OXYGENASE-DECYCLIZING-RXN (EC-1.14.14.18)
GRMZM2G101271_P01	0.920182	2.49849e-08	0.98664	0.56698	0.918469	2.12865e-07		GRMZM2G101271_P01 seq=translation; coord=5:209679052..209683163:1; parent_transcript=GRMZM2G101271_T01; parent_gene=GRMZM2G101271	no GO term or kegg pathway	18.10.2.6	Not present in CornCyc 8.0
GRMZM2G101446_P01	1.01258	0.759404	0.934615	0.188123	1.13969	0.000421132		GRMZM2G101446_P01 NP_001146785 hypothetical protein LOC100280388 seq=translation; coord=4:20543360..20550099:-1; parent_transcript=GRMZM2G101446_T01; parent_gene=GRMZM2G101446	no GO term or kegg pathway	19.2.2.8.1.1	Not present in CornCyc 8.0
GRMZM2G101617_P01	1.04586	0.175917	1.01054	0.881041	0.966346	0.521638	Photosystem II	GRMZM2G101617_P01 NP_001145426 hypothetical protein LOC100278794 seq=translation; coord=3:187532722..187534294:-1; parent_transcript=GRMZM2G101617_T01; parent_gene=GRMZM2G101617	no GO term or kegg pathway	35.1	PSII-RXN (EC-1.10.3.9)
GRMZM2G102499_P03	1.05775	0.144174	1.01912	0.787364	1.11659	0.00765986		GRMZM2G102499_P03 P49106 14-3-3-like protein GF14-6 seq=translation; coord=2:41302953..41306867:-1; parent_transcript=GRMZM2G102499_T03; parent_gene=GRMZM2G102499	14-3-3	35.1	Not present in CornCyc 8.0
GRMZM2G102838_P01	1.00128	0.963588	0.987345	0.780172	0.985639	0.768411		GRMZM2G102838_P01 A5JVZ6 Plastid high chlorophyll fluorescence 136 Precursor seq=translation; coord=6:81727696..81729869:1; parent_transcript=GRMZM2G102838_T01; parent_gene=GRMZM2G102838	GO:0090546 chlorophyll fluorescence	1.1.1.3.5	Not present in CornCyc 8.0
GRMZM2G103342_P01	1.34137	4.88485e-10	1.04656	0.441614	0.98407	0.841583	Methanol:hydrogen-peroxide oxidoreductase	GRMZM2G103342_P01 NP_001131430 hypothetical protein LOC100192761 seq=translation; coord=3:146522696..146524904:-1; parent_transcript=GRMZM2G103342_T01; parent_gene=GRMZM2G103342	rn00360: Phenylalanine metabolism; rn00680: Methane metabolism; rn00940: Phenylpropanoid biosynthesis;	35.1	PEROXID-RXN (EC-1.11.1.7)
GRMZM2G103812_P01	0.92344	0.031426	1.21537	3.22308e-05	1.0944	0.0646266		GRMZM2G103812_P01 NP_001131338 hypothetical protein LOC100192654 seq=translation; coord=3:161729177..161732426:-1; parent_transcript=GRMZM2G103812_T01; parent_gene=GRMZM2G103812	no GO term or kegg pathway	35.1	Not present in CornCyc 8.0
GRMZM2G104025_P01	0.809334	3.0788e-08	1.05004	0.378965	0.956162	0.367977		GRMZM2G104025_P01 NP_001132852 hypothetical protein LOC100194344 seq=translation; coord=8:83335717..83339016:1; parent_transcript=GRMZM2G104025_T01; parent_gene=GRMZM2G104025	GO:0003735 structural constituent of ribosome	17.1.2.1.18	Not present in CornCyc 8.0
GRMZM2G104310_P01	1.04181	0.0809908	0.99103	0.867888	0.966131	0.369537	Glycine dehydrogenase (aminomethyl-transferring)	GRMZM2G104310_P01 Q8W523 Glycine cleavage complex P-protein Fragment seq=translation; coord=10:5869546..5875906:1; parent_transcript=GRMZM2G104310_T01; parent_gene=GRMZM2G104310	rn00260: Glycine, serine and threonine metabolism;	1.3.4.1	GCVP-RXN (EC-1.4.4.2)
GRMZM2G104918_P01	1.03855	0.600173	1.00602	0.967295	1.04532	0.722915	Inorganic diphosphatase	GRMZM2G104918_P01 NP_001149146 soluble inorganic pyrophosphatase seq=translation; coord=10:148995857..148999136:-1; parent_transcript=GRMZM2G104918_T01; parent_gene=GRMZM2G104918	GO:0016462 pyrophosphatase activity	35.1	INORGPYROPHOSPHAT-RXN (EC-3.6.1.1)
GRMZM2G105531_P01	1.15872	0.00173265	0.901891	0.070386	1.15486	0.00179981		GRMZM2G105531_P01 NP_001148219 LOC100281827 seq=translation; coord=3:159873679..159879241:-1; parent_transcript=GRMZM2G105531_T01; parent_gene=GRMZM2G105531	no GO term or kegg pathway	23.2.1.5	Not present in CornCyc 8.0
GRMZM2G105539_P01	0.980794	0.480854	0.945935	0.159146	1.04229	0.341754	Arsenite-transporting ATPase	GRMZM2G105539_P01 NP_001151344 arsenical pump-driving ATPase seq=translation; coord=5:206910875..206915210:-1; parent_transcript=GRMZM2G105539_T01; parent_gene=GRMZM2G105539	GO:0016887 ATPase activity	50.3.6	3.6.3.16-RXN (EC-3.6.3.16)
GRMZM2G105644_P01	0.726162	1.60297e-15	0.801336	3.79123e-07	0.825112	1.39647e-05	Geranylgeranyl hydrogenase	GRMZM2G105644_P01 NP_001149382 geranylgeranyl hydrogenase seq=translation; coord=5:206890298..206892838:1; parent_transcript=GRMZM2G105644_T01; parent_gene=GRMZM2G105644	rn00351: 1,1,1-Trichloro-2,2-bis(4-chlorophenyl)ethane (DDT); rn00380: Tryptophan metabolism; rn00640: Propanoate metabolism; rn00900: Terpenoid backbone biosynthesis; rn00941: Flavonoid biosynthesis;	35.2, 7.12.6.6.3	RXN-10625 (EC-1.3.1.83), RXN-7658, RXN-7659, RXN-7660
GRMZM2G105791_P01	1.12229	0.000406462	1.0654	0.125385	0.981766	0.776468	Starch synthase	GRMZM2G105791_P01 NP_001106014 starch synthase IIb-2 precursor seq=translation; coord=5:206850855..206855627:-1; parent_transcript=GRMZM2G105791_T01; parent_gene=GRMZM2G105791	GO:0005982 starch metabolic process	3.2.2.4.2	GLYCOGENSYN-RXN (EC-2.4.1.21)
GRMZM2G105991_P01	0.998245	0.974727	0.963375	0.635304	1.12051	0.0282164	Flavonol-glucosyltransferase	GRMZM2G105991_P01 NP_001146271 hypothetical protein LOC100279846 seq=translation; coord=3:114351464..114353544:-1; parent_transcript=GRMZM2G105991_T01; parent_gene=GRMZM2G105991	no GO term or kegg pathway	50.2.4	RXN1F-462 (EC-2.4.1.91), RXN-10787, RXN-10788 (EC-2.4.1), RXN-8264 (EC-2.4.1.237)
GRMZM2G106061_P01	0.993854	0.862593	1.04603	0.277174	0.990834	0.863329		GRMZM2G106061_P01 NP_001150410 elongation factor Tu seq=translation; coord=5:180632305..180634311:1; parent_transcript=GRMZM2G106061_T01; parent_gene=GRMZM2G106061	GO:0006412 translation	17.7.4.1	Not present in CornCyc 8.0
GRMZM2G106133_P02	1.0357	0.365583	0.990203	0.87285	0.953622	0.319518		GRMZM2G106133_P02 NP_001105009 high mobility group I/Y-2 seq=translation; coord=1:215329050..215330533:1; parent_transcript=GRMZM2G106133_T02; parent_gene=GRMZM2G106133	GO:0003677 DNA binding	35.1	Not present in CornCyc 8.0
GRMZM2G106164_P01	0.867715	2.79527e-05	0.936628	0.125534	0.986679	0.839635		GRMZM2G106164_P01 NP_001141945 hypothetical protein LOC100274094 seq=translation; coord=4:30650643..30652715:-1; parent_transcript=GRMZM2G106164_T01; parent_gene=GRMZM2G106164	no GO term or kegg pathway	1.1.8.1.6.5	Not present in CornCyc 8.0
GRMZM2G106165_P02	1.1758	9.35132e-06	1.02432	0.695987	1.01014	0.891919		GRMZM2G106165_P02 NP_001148149 retinoid-inducible serine carboxypeptidase seq=translation; coord=4:50720961..50724861:-1; parent_transcript=GRMZM2G106165_T02; parent_gene=GRMZM2G106165	GO:0016485 protein processing	19.4.2.2	Not present in CornCyc 8.0
GRMZM2G106424_P01	0.992365	0.913623	1.01665	0.908986	1.15355	0.0510156		GRMZM2G106424_P01 NP_001148842 LOC100282460 seq=translation; coord=4:209797311..209800557:1; parent_transcript=GRMZM2G106424_T01; parent_gene=GRMZM2G106424	no GO term or kegg pathway	35.1, 35.2	Not present in CornCyc 8.0
GRMZM2G106600_P01	1.31634	7.52309e-10	1.01486	0.867018	0.948483	0.490371	Hydrolase/ protein serine/threonine phosphatase	GRMZM2G106600_P01 NP_001152437 hydrolase/ protein serine/threonine phosphatase seq=translation; coord=7:1789556..1794539:-1; parent_transcript=GRMZM2G106600_T01; parent_gene=GRMZM2G106600	GO:0006464 cellular protein modification process	35.1	Not present in CornCyc 8.0
GRMZM2G106917_P01	0.982284	0.759338	0.946231	0.452489	1.12115	0.117661		GRMZM2G106917_P01 NM_001139161 hypothetical protein LOC100194108 (LOC100194108)	no GO term or kegg pathway	1.1.9.3.3	Not present in CornCyc 8.0
GRMZM2G106928_P01	0.683717	1.10304e-26	1.21832	5.32258e-07	0.983889	0.788646	Superoxide dismutase	GRMZM2G106928_P01 NP_001108127 LOC100136885 seq=translation; coord=1:203587258..203590599:-1; parent_transcript=GRMZM2G106928_T01; parent_gene=GRMZM2G106928	GO:0016209 antioxidant activity GO:0004784 superoxide dismutase activity	10.2.2.3	SUPEROX-DISMUT-RXN (EC-1.15.1.1)
GRMZM2G107089_P01	0.921863	0.0102558	1.00102	0.990668	1.00042	0.993345		GRMZM2G107089_P01 NP_001149927 prolyl-tRNA synthetase seq=translation; coord=7:7453972..7459323:1; parent_transcript=GRMZM2G107089_T01; parent_gene=GRMZM2G107089	rn00970: Aminoacyl-tRNA biosynthesis;	17.2.17	Not present in CornCyc 8.0
GRMZM2G107114_P01	1.01498	0.66445	0.928499	0.04114	1.12033	0.00041812		GRMZM2G107114_P01 NP_001104967 prohibitin2 seq=translation; coord=10:123188947..123190511:-1; parent_transcript=GRMZM2G107114_T01; parent_gene=GRMZM2G107114	GO:0035632 mitochondrial prohibitin complex	19.4.5.8.1.2.2	Not present in CornCyc 8.0
GRMZM2G107562_P01	0.768836	4.65232e-10	1.21292	0.000356576	0.981958	0.814762		GRMZM2G107562_P01 NP_001149603 LOC100283229 seq=translation; coord=7:159130478..159136959:-1; parent_transcript=GRMZM2G107562_T01; parent_gene=GRMZM2G107562	GO:0009055 electron transfer activity (copper ion binding)	35.1	Not present in CornCyc 8.0
GRMZM2G107839_P01	1.02583	0.634321	0.896791	0.0984201	0.924032	0.251402		GRMZM2G107839_P01 NP_001142300 hypothetical protein LOC100274469 seq=translation; coord=3:231823510..231824603:1; parent_transcript=GRMZM2G107839_T01; parent_gene=GRMZM2G107839	no GO term or kegg pathway	35.1	Not present in CornCyc 8.0
GRMZM2G108348_P01	0.839093	0.0168503	1.00721	0.967017	0.873898	0.167997		GRMZM2G108348_P01 NP_001149240 40S ribosomal protein S9 seq=translation; coord=3:135594596..135597030:-1; parent_transcript=GRMZM2G108348_T01; parent_gene=GRMZM2G108348	GO:0003735 structural constituent of ribosome	17.1.3.1.10	Not present in CornCyc 8.0
GRMZM2G108849_P02	1.1141	0.00282734	1.06053	0.208049	1.00439	0.963695		GRMZM2G108849_P02 NP_001150152 LOC100283781 seq=translation; coord=7:152772009..152776227:1; parent_transcript=GRMZM2G108849_T02; parent_gene=GRMZM2G108849	no GO term or kegg pathway	19.4.1.1	Not present in CornCyc 8.0
GRMZM2G109165_P01	0.879658	2.92829e-05	0.987914	0.856688	0.939191	0.0877189		GRMZM2G109165_P01 NP_001132440 hypothetical protein LOC100193892 seq=translation; coord=5:76941996..76943750:-1; parent_transcript=GRMZM2G109165_T01; parent_gene=GRMZM2G109165	no GO term or kegg pathway	17.7.2.1.3	Not present in CornCyc 8.0
GRMZM2G109244_P01	1.00035	0.990631	1.00113	0.987317	0.995703	0.939201		GRMZM2G109244_P01 NP_001144688 hypothetical protein LOC100277720 seq=translation; coord=2:22192252..22193718:-1; parent_transcript=GRMZM2G109244_T01; parent_gene=GRMZM2G109244	no GO term or kegg pathway	1.1.8.1.2.6	Not present in CornCyc 8.0
GRMZM2G109383_P01	0.948726	0.0148024	1.04836	0.0950331	1.02626	0.411368	Phosphoglucomutase (alpha-D-glucose-1,6-bisphosphate-dependent)	GRMZM2G109383_P01 P93804 Phosphoglucomutase	GO:0005975 carbohydrate metabolic process	50.5.4, 3.1.2.5	PHOSPHOGLUCMUT-RXN (EC-5.4.2.2), RXN-16997, RXN-16998
GRMZM2G109405_P01	1.08734	0.0685704	1.01307	0.89494	0.964727	0.656556		GRMZM2G109405_P01 NP_001151178 LOC100284811 seq=translation; coord=7:143292623..143296263:1; parent_transcript=GRMZM2G109405_T01; parent_gene=GRMZM2G109405	no GO term or kegg pathway	35.1	Not present in CornCyc 8.0
GRMZM2G109526_P01	0.89723	0.000773974	1.01308	0.864371	0.97305	0.657031		GRMZM2G109526_P01 NP_001141889 hypothetical protein LOC100274034 seq=translation; coord=3:168480648..168483295:1; parent_transcript=GRMZM2G109526_T01; parent_gene=GRMZM2G109526	no GO term or kegg pathway	35.2	Not present in CornCyc 8.0
GRMZM2G109677_P01	0.893961	0.0309185	0.994677	0.959516	0.991667	0.939201		GRMZM2G109677_P01 B4FFZ6 60S ribosomal protein L3Putative uncharacterized protein ; seq=translation; coord=2:51927314..51930580:1; parent_transcript=GRMZM2G109677_T01; parent_gene=GRMZM2G109677	GO:0003735 structural constituent of ribosome	17.1.2.1.1	Not present in CornCyc 8.0
GRMZM2G110023_P01	0.901056	0.0453557	0.918861	0.188123	1.04426	0.606954		GRMZM2G110023_P01 NP_001148254 ATP-dependent Clp protease ATP-binding subunit clpA seq=translation; coord=1:33825379..33831090:-1; parent_transcript=GRMZM2G110023_T01; parent_gene=GRMZM2G110023	GO:0016485 protein processing	19.4.2.9.3	Not present in CornCyc 8.0
GRMZM2G110185_P02	0.994425	0.864578	1.04706	0.194809	1.04214	0.183437		GRMZM2G110185_P02 NP_001141915 hypothetical protein LOC100274064 seq=translation; coord=5:212375127..212379000:-1; parent_transcript=GRMZM2G110185_T02; parent_gene=GRMZM2G110185	no GO term or kegg pathway	19.2.6.2.1.1, 35.1	Not present in CornCyc 8.0
GRMZM2G110192_P01	0.727149	3.88878e-05	1.09759	0.519799	0.893314	0.251706		GRMZM2G110192_P01 seq=translation; coord=4:159724032..159726475:-1; parent_transcript=GRMZM2G110192_T01; parent_gene=GRMZM2G110192	GO:0010287 plastoglobule	9.1.6.3.2	RXN-15979, RXN-15980, RXN-698 (EC-1.13.11.51), RXN-7973 (EC-1.13.11.51), RXN-7974 (EC-1.13.11.51), RXN-8469 (EC-1.14.99.42)
GRMZM2G110201_P01	1.15584	0.00356146	1.02478	0.785291	1.03176	0.703785	Acetyl-CoA C-acyltransferase	GRMZM2G110201_P01 NP_001142099 hypothetical protein LOC100274263 seq=translation; coord=5:31131578..31135872:-1; parent_transcript=GRMZM2G110201_T01; parent_gene=GRMZM2G110201	no GO term or kegg pathway	5.7.3.2.3	KETOACYLCOATHIOL-RXN (EC-2.3.1.16), RXN-2006
GRMZM2G110258_P01	0.816598	0.00058971	0.848979	0.0170897	1.14065	0.0404554		GRMZM2G110258_P01 NP_001132515 hypothetical protein LOC100193975 seq=translation; coord=9:154599215..154602079:1; parent_transcript=GRMZM2G110258_T01; parent_gene=GRMZM2G110258	GO:0009532 plastid stroma	13.1.1.1.10, 35.1, 35.2	Not present in CornCyc 8.0
GRMZM2G110277_P01	0.941447	0.00522323	0.932658	0.014216	1.00861	0.857051		GRMZM2G110277_P01 NP_001131237 hypothetical protein LOC100192546 seq=translation; coord=3:171439582..171443981:1; parent_transcript=GRMZM2G110277_T01; parent_gene=GRMZM2G110277	no GO term or kegg pathway	1.1.8.1.2.7	Not present in CornCyc 8.0
GRMZM2G110408_P01	0.900773	0.224418	1.19312	0.0950331	1.04318	0.748415		GRMZM2G110408_P01 NP_001120720 filamentation temperature-sensitive H 2A seq=translation; coord=9:110657203..110661628:-1; parent_transcript=GRMZM2G110408_T01; parent_gene=GRMZM2G110408	chloroplast protease	35.1	Not present in CornCyc 8.0
GRMZM2G110504_P01	0.980538	0.610626	1.01549	0.850837	1.02021	0.780064		GRMZM2G110504_P01 NP_001158925 hypothetical protein LOC100303825 seq=translation; coord=8:6919788..6920686:1; parent_transcript=GRMZM2G110504_T01; parent_gene=GRMZM2G110504	no GO term or kegg pathway	35.2	Not present in CornCyc 8.0
GRMZM2G111216_P01	0.961503	0.277119	1.05287	0.253469	1.03619	0.322		GRMZM2G111216_P01 seq=translation; coord=7:19623420..19625505:-1; parent_transcript=GRMZM2G111216_T01; parent_gene=GRMZM2G111216	no GO term or kegg pathway	16.12.1.5	Not present in CornCyc 8.0
GRMZM2G111477_P01	0.981435	0.560652	0.951766	0.304556	1.08796	0.0392977		GRMZM2G111477_P01 seq=translation; coord=5:30994200..30995891:-1; parent_transcript=GRMZM2G111477_T01; parent_gene=GRMZM2G111477	no GO term or kegg pathway	35.1, 19.1.7.1	Not present in CornCyc 8.0
GRMZM2G111579_P01	1.1647	4.11069e-06	0.994253	0.951149	1.10431	0.0194996	Glutamate-cysteine ligase	GRMZM2G111579_P01 NP_001105142 gamma-glutamylcysteine synthetase1 seq=translation; coord=6:24549898..24554957:-1; parent_transcript=GRMZM2G111579_T01; parent_gene=GRMZM2G111579	GO:0016209 antioxidant activity	10.3.3.1.1	GLUTCYSLIG-RXN (EC-6.3.2.2)
GRMZM2G111818_P01	1.02575	0.441961	1.07691	0.0658073	0.985828	0.790597		GRMZM2G111818_P01 NP_001145948 hypothetical protein LOC100279472 seq=translation; coord=4:183449044..183455471:-1; parent_transcript=GRMZM2G111818_T01; parent_gene=GRMZM2G111818	R03876[c]: (name: Ubiquitin:protein-lysine N -ligase (AMP-forming)) ; (EC-num: 6.3.2.19) ; (reaction equation: [c]: ATP + Ubiquitin + Protein lysine <==> AMP + Diphosphate + Protein N-ubiquityllysine)	35.1, 19.2.2.1.3	Not present in CornCyc 8.0
GRMZM2G111998_P01	1.06666	0.233923	0.984154	0.886362	0.925046	0.283447		GRMZM2G111998_P01 NP_001146482 hypothetical protein LOC100280070 seq=translation; coord=8:32962724..32965743:1; parent_transcript=GRMZM2G111998_T01; parent_gene=GRMZM2G111998	no GO term or kegg pathway	21.3.2.2.3.2	3.2.1.37-RXN (EC-3.2.1.37), 3.2.1.55-RXN (EC-3.2.1.55)
GRMZM2G112165_P01	0.910722	0.000422752	1.03599	0.307793	1.05296	0.0919845		GRMZM2G112165_P01 seq=translation; coord=2:189443283..189447454:1; parent_transcript=GRMZM2G112165_T01; parent_gene=GRMZM2G112165	no GO term or kegg pathway	19.1.6.1	Not present in CornCyc 8.0
GRMZM2G112337_P01	0.976435	0.375728	1.02736	0.522895	0.95272	0.282826		GRMZM2G112337_P01 NP_001151518 microtubule-associated protein MAP65-1a seq=translation; coord=6:99767719..99770826:-1; parent_transcript=GRMZM2G112337_T01; parent_gene=GRMZM2G112337	GO:0005856 cytoskeleton	35.1, 19.4.3.1, 35.2, 13.4.3.6	Not present in CornCyc 8.0
GRMZM2G112524_P02	0.954479	0.603145	0.899417	0.455913	0.998716	0.992665		GRMZM2G112524_P02 NP_001131012 hypothetical protein LOC100192117 seq=translation; coord=1:47172055..47173158:1; parent_transcript=GRMZM2G112524_T02; parent_gene=GRMZM2G112524	no GO term or kegg pathway	35.1	Not present in CornCyc 8.0
GRMZM2G113093_P01	0.788494	1.378e-14	1.04447	0.300806	0.946476	0.173953		GRMZM2G113093_P01 NP_001142003 hypothetical protein LOC100274153 seq=translation; coord=10:5737001..5744526:-1; parent_transcript=GRMZM2G113093_T01; parent_gene=GRMZM2G113093	no GO term or kegg pathway	23.1.7.3.2	Not present in CornCyc 8.0
GRMZM2G113332_P01	1.72525	3.19553e-11	0.842506	0.0530731	1.04253	0.759425		GRMZM2G113332_P01 NP_001143514 hypothetical protein LOC100276197 seq=translation; coord=5:168671806..168673715:1; parent_transcript=GRMZM2G113332_T01; parent_gene=GRMZM2G113332	GO:0003735 structural constituent of ribosome	35.2, 25.5.2.3	Not present in CornCyc 8.0
GRMZM2G113349_P01	0.984397	0.493851	0.977872	0.564847	0.9564	0.157099		GRMZM2G113349_P01 NP_001130585 hypothetical protein LOC100191684 seq=translation; coord=5:51868631..51870222:1; parent_transcript=GRMZM2G113349_T01; parent_gene=GRMZM2G113349	no GO term or kegg pathway	1.1.1.2.2.1	Not present in CornCyc 8.0
GRMZM2G113408_P01	1.06	0.211263	1.04074	0.609994	1.02241	0.824095	H(+)-transporting two-sector ATPase	GRMZM2G113408_P01 P19023 ATP synthase subunit beta	GO:0046034 ATP metabolic process	2.4.6.2.2	ATPSYN-RXN (EC-3.6.3.14)
GRMZM2G113696_P01	0.986217	0.885142	0.948775	0.711453	1.10543	0.336787		GRMZM2G113696_P01 P80639 Eukaryotic translation initiation factor 5A (eIF-5A)(eIF-4D) seq=translation; coord=2:209289645..209292956:-1; parent_transcript=GRMZM2G113696_T01; parent_gene=GRMZM2G113696	GO:0006412 translation	17.5.3.1	Not present in CornCyc 8.0
GRMZM2G113720_P01	0.863771	0.00754167	0.949222	0.489024	1.00042	0.996991		GRMZM2G113720_P01 NP_001152434 LOC100286074 seq=translation; coord=8:70511037..70513637:1; parent_transcript=GRMZM2G113720_T01; parent_gene=GRMZM2G113720	no GO term or kegg pathway	17.1.2.1.19	Not present in CornCyc 8.0
GRMZM2G113873_P03	0.76993	1.64471e-10	0.99272	0.933399	1.01541	0.846029	Cystathionine gamma-synthase	GRMZM2G113873_P03 NP_001130426 hypothetical protein LOC100191523 seq=translation; coord=9:118451445..118456364:-1; parent_transcript=GRMZM2G113873_T03; parent_gene=GRMZM2G113873	rn00270: Cysteine and methionine metabolism; rn00450: Selenoamino acid metabolism;	35.1, 4.1.2.2.6.1.1	CYSPH-RXN (EC-2.5.1), O-SUCCHOMOSERLYASE-RXN (EC-2.5.1.48), RXN-12728 (EC-2.5.1)
GRMZM2G114182_P01	0.86436	2.61981e-09	1.08685	0.00268666	1.01027	0.824095		GRMZM2G114182_P01 seq=translation; coord=10:142329418..142336291:1; parent_transcript=GRMZM2G114182_T01; parent_gene=GRMZM2G114182	no GO term or kegg pathway	35.2	Not present in CornCyc 8.0
GRMZM2G114739_P01	1.04391	0.2201	1.01097	0.886362	1.0386	0.490371	Sulfite oxidase	GRMZM2G114739_P01 NP_001150663 LOC100284296 seq=translation; coord=1:193865451..193869209:1; parent_transcript=GRMZM2G114739_T01; parent_gene=GRMZM2G114739	rn00920: Sulfur metabolism;	25.2.2.1	SULFITE-OXIDASE-RXN (EC-1.8.3.1)
GRMZM2G114793_P01	1.19322	0.06204	1.1174	0.426247	1.00597	0.981095		GRMZM2G114793_P01 P24067 Luminal-binding protein 2 Precursor (BiP2)(Heat shock protein 70 homolog 2)(B-70)(B70) seq=translation; coord=5:69325342..69329214:-1; parent_transcript=GRMZM2G114793_T01; parent_gene=GRMZM2G114793	ER chaperone	35.1, 35.2	Not present in CornCyc 8.0
GRMZM2G114954_P01	1.15051	0.0126836	0.95762	0.659794	1.07068	0.40808		GRMZM2G114954_P01 O24415 60S acidic ribosomal protein P2B seq=translation; coord=8:98594898..98599276:-1; parent_transcript=GRMZM2G114954_T01; parent_gene=GRMZM2G114954	GO:0003735 structural constituent of ribosome	17.1.2.1.47	Not present in CornCyc 8.0
GRMZM2G115049_P01	1.18349	3.12628e-08	1.01069	0.865685	1.04118	0.307606		GRMZM2G115049_P01 NP_001104949 voltage-dependent anion channel protein 2 seq=translation; coord=6:161446540..161449925:1; parent_transcript=GRMZM2G115049_T01; parent_gene=GRMZM2G115049	GO:0022857 transmembrane transporter activity	24.4.1	Not present in CornCyc 8.0
GRMZM2G115491_P01	1.43061	1.54076e-13	0.973662	0.707638	0.981522	0.824095		GRMZM2G115491_P01 NP_001149535 LOC100283161 seq=translation; coord=5:168890072..168891220:-1; parent_transcript=GRMZM2G115491_T01; parent_gene=GRMZM2G115491	GO:0030145 manganese ion binding	35.1	Not present in CornCyc 8.0
GRMZM2G116258_P01	0.759693	1.01551e-19	0.95217	0.267763	0.929458	0.0407299	Glutamate-1-semialdehyde 2,1-aminomutase	GRMZM2G116258_P01 NP_001132069 hypothetical protein LOC100193482 seq=translation; coord=6:155589495..155593823:-1; parent_transcript=GRMZM2G116258_T01; parent_gene=GRMZM2G116258	rn00860: Porphyrin and chlorophyll metabolism;	7.12.1.4	GSAAMINOTRANS-RXN (EC-5.4.3.8)
GRMZM2G116273_P01	1.01458	0.787409	0.94377	0.440902	1.11193	0.0646266	Glutathione transferase	GRMZM2G116273_P01 P12653 Glutathione S-transferase 1 (EC 2.5.1.18)(GST-I)(GST-29)(GST class-phi member 1) seq=translation; coord=8:173117675..173120538:1; parent_transcript=GRMZM2G116273_T01; parent_gene=GRMZM2G116273	GO:0016209 antioxidant activity	35.1, 18.8.1.5	GSHTRAN-RXN (EC-2.5.1.18)
GRMZM2G116345_P01	1.02503	0.571986	0.948221	0.309427	0.994517	0.949907		GRMZM2G116345_P01 seq=translation; coord=2:114456616..114457290:-1; parent_transcript=GRMZM2G116345_T01; parent_gene=GRMZM2G116345	no GO term or kegg pathway	No Mercator annotation	Not present in CornCyc 8.0
GRMZM2G116966_P01	1.1736	0.00214058	0.959163	0.520962	0.97725	0.777856	Anthranilate O-methyltransferase	GRMZM2G116966_P01 NP_001147683 benzoate carboxyl methyltransferase seq=translation; coord=9:2118127..2120872:-1; parent_transcript=GRMZM2G116966_T01; parent_gene=GRMZM2G116966	specialized metabolism	50.2.1	RXN-14453 (EC-2.1.1.277)
GRMZM2G117369_P02	0.983559	0.643307	0.979823	0.759766	1.05715	0.281291	2-hydroxyglutarate dehydrogenase	GRMZM2G117369_P02 NP_001141496 hypothetical protein LOC100273608 seq=translation; coord=7:13397796..13405223:1; parent_transcript=GRMZM2G117369_T02; parent_gene=GRMZM2G117369	no GO term or kegg pathway	50.1.1, 35.1	RXN-14932 (EC-1.1.99.39), 2-HYDROXYGLUTARATE-DEHYDROGENASE-RXN (EC-1.1.99.2)
GRMZM2G117412_P01	1.11325	0.00127963	1.04678	0.38693	0.980003	0.770065		GRMZM2G117412_P01 NP_001141336 hypothetical protein LOC100273427 seq=translation; coord=2:184011820..184014232:1; parent_transcript=GRMZM2G117412_T01; parent_gene=GRMZM2G117412	no GO term or kegg pathway	1.1.4.1.6	Not present in CornCyc 8.0
GRMZM2G117531_P04	1.09782	0.000667335	0.999356	0.990668	0.972289	0.485557		GRMZM2G117531_P04 NP_001142856 hypothetical protein LOC100275250 seq=translation; coord=10:145120567..145126026:-1; parent_transcript=GRMZM2G117531_T04; parent_gene=GRMZM2G117531	no GO term or kegg pathway	35.2	Not present in CornCyc 8.0
GRMZM2G117642_P02	0.908578	0.0104642	0.973856	0.708212	0.971908	0.752151	2-iminobutanoate/2-iminopropanoate deaminase	GRMZM2G117642_P02 B4FQQ1 Putative uncharacterized protein seq=translation; coord=7:153098952..153101687:1; parent_transcript=GRMZM2G117642_T02; parent_gene=GRMZM2G117642	no GO term or kegg pathway	35.1, 35.2	RXN-15127 (EC-3.5.99.10)
GRMZM2G117786_P01	0.948408	0.212381	0.990449	0.925864	0.967877	0.682811	Dihydrolipoyllysine-residue acetyltransferase	GRMZM2G117786_P01 NP_001145861 hypothetical protein LOC100279373 seq=translation; coord=4:82008782..82012777:-1; parent_transcript=GRMZM2G117786_T01; parent_gene=GRMZM2G117786	no GO term or kegg pathway	5.1.2.2.2	RXN0-1133 (EC-2.3.1.12)
GRMZM2G117870_P01	0.906691	0.00030485	1.08665	0.0193391	1.01165	0.850314	Valine-tRNA ligase	GRMZM2G117870_P01 NP_001169342 hypothetical protein LOC100383209 seq=translation; coord=2:197582100..197595530:1; parent_transcript=GRMZM2G117870_T01; parent_gene=GRMZM2G117870	rn00290: Valine, leucine and isoleucine biosynthesis; rn00970: Aminoacyl-tRNA biosynthesis;	17.2.22, 50.6.1, 35.2	VALINE--TRNA-LIGASE-RXN (EC-6.1.1.9)
GRMZM2G117968_P01	1.07744	0.000868309	0.989455	0.826212	1.00213	0.975714		GRMZM2G117968_P01 seq=translation; coord=2:205709069..205714635:1; parent_transcript=GRMZM2G117968_T01; parent_gene=GRMZM2G117968	no GO term or kegg pathway	18.12.1	Not present in CornCyc 8.0
GRMZM2G118005_P01	0.863117	1.50436e-07	0.993484	0.933399	1.0193	0.712759		GRMZM2G118005_P01 NP_001168663 hypothetical protein LOC100382451 seq=translation; coord=1:297046969..297048591:1; parent_transcript=GRMZM2G118005_T01; parent_gene=GRMZM2G118005	no GO term or kegg pathway	17.7.2.2.6	Not present in CornCyc 8.0
GRMZM2G118241_P01	1.05061	0.0731678	1.05035	0.24629	0.975294	0.699454		GRMZM2G118241_P01 NP_001149341 serine carboxypeptidase 1 seq=translation; coord=3:136160808..136166034:-1; parent_transcript=GRMZM2G118241_T01; parent_gene=GRMZM2G118241	GO:0016485 protein processing	19.4.2.2	Not present in CornCyc 8.0
GRMZM2G118286_P01	0.972157	0.520719	1.01356	0.87285	0.951748	0.315521	Long-chain-fatty-acid-CoA ligase	GRMZM2G118286_P01 seq=translation; coord=10:9379084..9402965:1; parent_transcript=GRMZM2G118286_T01; parent_gene=GRMZM2G118286	rn00071: Fatty acid metabolism;	35.1, 50.6.2	RXN-7904 (EC-6.2.1.3), RXN-9623 (EC-6.2.1.3), RXN-9644 (EC-6.2.1.3), RXN-9673 (EC-6.2.1.3)
GRMZM2G119175_P01	1.00077	0.976739	1.03096	0.312739	1.04628	0.0892656	Pyruvate kinase	GRMZM2G119175_P01 NP_001130515 hypothetical protein LOC100191614 seq=translation; coord=4:187884467..187890415:-1; parent_transcript=GRMZM2G119175_T01; parent_gene=GRMZM2G119175	no GO term or kegg pathway	50.2.7	PEPDEPHOS-RXN (EC-2.7.1.40)
GRMZM2G119249_P02	0.891754	0.0206515	0.925862	0.156606	1.13866	0.00262435		GRMZM2G119249_P02 NP_001150361 shikimate kinase family protein seq=translation; coord=1:151023051..151026728:1; parent_transcript=GRMZM2G119249_T02; parent_gene=GRMZM2G119249	specialized metabolism	35.2, 35.1, 4.1.5.1.4	Not present in CornCyc 8.0
GRMZM2G119471_P01	0.825349	1.26726e-12	1.00838	0.873196	0.97645	0.546694	50S ribosomal protein L5	GRMZM2G119471_P01 NP_001152074 50S ribosomal protein L5 seq=translation; coord=1:5347458..5349768:-1; parent_transcript=GRMZM2G119471_T01; parent_gene=GRMZM2G119471	GO:0003735 structural constituent of ribosome	17.7.2.1.5	Not present in CornCyc 8.0
GRMZM2G119499_P01	1.15134	0.00133423	0.988594	0.893064	0.965732	0.663625	Glutathione transferase	GRMZM2G119499_P01 NP_001104980 glutathione transferase11 seq=translation; coord=1:7824444..7825878:-1; parent_transcript=GRMZM2G119499_T01; parent_gene=GRMZM2G119499	GO:0004364 glutathione transferase activity	35.1, 35.2	GSHTRAN-RXN (EC-2.5.1.18)
GRMZM2G119583_P02	0.904555	0.0195461	0.961002	0.542513	1.03921	0.561289	Acetylornithine transaminase	GRMZM2G119583_P02 seq=translation; coord=6:24318884..24321111:-1; parent_transcript=GRMZM2G119583_T02; parent_gene=GRMZM2G119583	rn00330: Arginine and proline metabolism;	4.1.1.1.1.4	ACETYLORNTRANSAM-RXN (EC-2.6.1.11)
GRMZM2G119691_P01	0.971986	0.16223	0.996011	0.938285	0.986604	0.764191		GRMZM2G119691_P01 NP_001131934 hypothetical protein LOC100193325 seq=translation; coord=5:213363147..213366325:-1; parent_transcript=GRMZM2G119691_T01; parent_gene=GRMZM2G119691	no GO term or kegg pathway	17.7.3.4	Not present in CornCyc 8.0
GRMZM2G119852_P01	1.0281	0.356149	1.01404	0.793454	1.053	0.158825	Adenylosuccinate synthase	GRMZM2G119852_P01 O24578 Adenylosuccinate synthetase	GO:0009116 nucleoside metabolic process	6.1.1.10	ADENYLOSUCCINATE-SYNTHASE-RXN (EC-6.3.4.4)
GRMZM2G120302_P01	1.14009	0.000110615	0.992958	0.933399	0.997235	0.977351		GRMZM2G120302_P01 NP_001152650 acylaminoacyl-peptidase1 seq=translation; coord=9:7578400..7585814:1; parent_transcript=GRMZM2G120302_T01; parent_gene=GRMZM2G120302	GO:0016485 protein processing	35.1, 35.2	Not present in CornCyc 8.0
GRMZM2G120304_P01	0.893496	0.00147881	1.09953	0.0374337	1.0139	0.839635		GRMZM2G120304_P01 NP_001142128 hypothetical protein LOC100274292 seq=translation; coord=3:31898226..31901626:-1; parent_transcript=GRMZM2G120304_T01; parent_gene=GRMZM2G120304	no GO term or kegg pathway	35.1	Not present in CornCyc 8.0
GRMZM2G120517_P02	0.982921	0.600173	1.06336	0.152282	1.00944	0.893066	L-ascorbate peroxidase	GRMZM2G120517_P02 NP_001132683 hypothetical protein LOC100194161 seq=translation; coord=2:49721009..49733282:-1; parent_transcript=GRMZM2G120517_T02; parent_gene=GRMZM2G120517	rn00053: Ascorbate and aldarate metabolism; rn00480: Glutathione metabolism;	35.1, 10.4.1.1	RXN-12440 (EC-1.11.1.11), RXN-3521
GRMZM2G120563_P06	1.0042	0.866449	0.969354	0.333554	0.982294	0.668504		GRMZM2G120563_P06 NP_001146708 hypothetical protein LOC100280310 seq=translation; coord=7:1306578..1314769:-1; parent_transcript=GRMZM2G120563_T06; parent_gene=GRMZM2G120563	no GO term or kegg pathway	24.2.4.1.1	ALANINE-AMINOTRANSFERASE-RXN (EC-2.6.1.2), ALANINE--GLYOXYLATE-AMINOTRANSFERASE-RXN (EC-2.6.1.44), GAMMA-GLUTAMYLTRANSFERASE-RXN (EC-2.3.2.2), RXN66-336 (leukotriene-C4 gamma-glutamyl transferase), RXN-13698 (EC-2.6.1.2), RXN-6601 (EC-2.3.2.2), RXN-9157 (EC-2.3.2.2)
GRMZM2G120579_P01	0.827598	2.5985e-10	0.993739	0.917966	1.00939	0.848117		GRMZM2G120579_P01 NP_001143395 hypothetical protein LOC100276033 seq=translation; coord=5:34609536..34613247:-1; parent_transcript=GRMZM2G120579_T01; parent_gene=GRMZM2G120579	GO:0009532 plastid stroma	35.1	Not present in CornCyc 8.0
GRMZM2G120652_P01	0.97588	0.482161	0.996115	0.96568	0.947225	0.27774		GRMZM2G120652_P01 NP_001140657 hypothetical protein LOC100272732 seq=translation; coord=7:1284259..1285978:1; parent_transcript=GRMZM2G120652_T01; parent_gene=GRMZM2G120652	no GO term or kegg pathway	No Mercator annotation	GLUTAMIN-RXN (EC-3.5.1.38), RXN-11322 (EC-4.3.3.6), RXN-12590 (pyridoxal 5'-phosphate synthase (glutamine hydrolyzing))
GRMZM2G120857_P01	1.07883	0.0254494	1.01666	0.804152	1.06508	0.234123	Isocitrate-homoisocitrate dehydrogenase	GRMZM2G120857_P01 NP_001149947 3-isopropylmalate dehydrogenase seq=translation; coord=8:2312133..2319735:-1; parent_transcript=GRMZM2G120857_T01; parent_gene=GRMZM2G120857	GO:0009098 leucine biosynthetic process	2.3.3.1	ISOCITRATE-DEHYDROGENASE-NAD+-RXN (EC-1.1.1.286)
GRMZM2G121456_P01	0.821822	0.000140204	0.933824	0.375275	1.08982	0.199138		GRMZM2G121456_P01 NP_001132797 hypothetical protein LOC100194286 seq=translation; coord=9:135144391..135147830:1; parent_transcript=GRMZM2G121456_T01; parent_gene=GRMZM2G121456	GO:0016485 protein processing	19.4.2.9.1	Not present in CornCyc 8.0
GRMZM2G121514_P01	1.15695	6.73285e-06	0.979987	0.744938	0.980419	0.784531	Beta-N-acetylhexosaminidase	GRMZM2G121514_P01 seq=translation; coord=6:147221316..147226156:1; parent_transcript=GRMZM2G121514_T01; parent_gene=GRMZM2G121514	rn00520: Amino sugar and nucleotide sugar metabolism; rn00531: Glycosaminoglycan degradation; rn00603: Glycosphingolipid biosynthesis - globo series; rn00604: Glycosphingolipid biosynthesis - ganglio series;	18.1.1.7.1	3.2.1.52-RXN (EC-3.2.1.52)
GRMZM2G121612_P01	0.90659	0.000691921	1.04265	0.307793	0.956569	0.250782	Starch synthase	GRMZM2G121612_P01 NP_001106015 starch synthase IIIb-1 precursor seq=translation; coord=10:142920487..142929525:1; parent_transcript=GRMZM2G121612_T01; parent_gene=GRMZM2G121612	GO:0005982 starch metabolic process	35.1, 3.2.2.4.3	GLYCOGENSYN-RXN (EC-2.4.1.21)
GRMZM2G122139_P01	1.15435	0.00152639	0.988557	0.892988	1.06899	0.204462	5'-nucleotidase	GRMZM2G122139_P01 NP_001151027 cytosolic purine 5-nucleotidase seq=translation; coord=1:282667704..282685087:-1; parent_transcript=GRMZM2G122139_T01; parent_gene=GRMZM2G122139	GO:0008252 nucleotidase activity	35.2	5-NUCLEOTID-RXN (EC-3.1.3.5)
GRMZM2G122324_P01	1.14598	0.00150204	0.886526	0.0210398	1.08157	0.117661		GRMZM2G122324_P01 NP_001147417 acyl carrier protein 2 seq=translation; coord=4:22525846..22527125:1; parent_transcript=GRMZM2G122324_T01; parent_gene=GRMZM2G122324	GO:0006631 fatty acid metabolic process ?	5.1.4.1	Not present in CornCyc 8.0
GRMZM2G122584_P01	0.941011	0.0474271	0.988332	0.869977	0.982505	0.780064		GRMZM2G122584_P01 seq=translation; coord=3:209078098..209078950:-1; parent_transcript=GRMZM2G122584_T01; parent_gene=GRMZM2G122584	no GO term or kegg pathway	1.1.8.1.6.8	Not present in CornCyc 8.0
GRMZM2G122715_P02	1.11951	8.63315e-08	0.96749	0.302852	1.02371	0.42924		GRMZM2G122715_P02 NP_001150975 calcium sensing receptor seq=translation; coord=4:165697039..165699055:-1; parent_transcript=GRMZM2G122715_T02; parent_gene=GRMZM2G122715	GO:0005513 detection of calcium ion	26.5.1.2	Not present in CornCyc 8.0
GRMZM2G122787_P02	1.25665	8.73473e-06	0.978461	0.799149	1.06547	0.281567	4-Coumarate:CoA ligase	GRMZM2G122787_P02 NP_001130746 hypothetical protein LOC100191850 seq=translation; coord=1:11528522..11534024:-1; parent_transcript=GRMZM2G122787_T02; parent_gene=GRMZM2G122787	rn00130: Ubiquinone and other terpenoid-quinone biosynthesis; rn00940: Phenylpropanoid biosynthesis;	35.1	RXN-10695 (EC-6.2.1)
GRMZM2G122843_P01	1.13517	1.45558e-07	0.892106	0.000122839	1.05281	0.250782		GRMZM2G122843_P01 NP_001146232 hypothetical protein LOC100279804 seq=translation; coord=4:165639394..165662761:-1; parent_transcript=GRMZM2G122843_T01; parent_gene=GRMZM2G122843	no GO term or kegg pathway	19.4.2.5, 35.2, 35.1	Not present in CornCyc 8.0
GRMZM2G122871_P01	0.905212	7.57971e-06	1.03788	0.300188	1.02738	0.45015		GRMZM2G122871_P01 NP_001131533 hypothetical protein LOC100192872 seq=translation; coord=6:104066600..104071298:1; parent_transcript=GRMZM2G122871_T01; parent_gene=GRMZM2G122871	no GO term or kegg pathway	17.5.1.2.2	Not present in CornCyc 8.0
GRMZM2G122937_P01	1.40996	5.90994e-08	1.02411	0.834195	1.02746	0.805298	Remorin	GRMZM2G122937_P01 NP_001159012 remorin seq=translation; coord=2:22990515..22995670:1; parent_transcript=GRMZM2G122937_T01; parent_gene=GRMZM2G122937	GO:0007165 signal transduction	35.2, 35.1	Not present in CornCyc 8.0
GRMZM2G123029_P03	1.45907	3.13926e-14	0.994881	0.967017	0.979786	0.846029		GRMZM2G123029_P03 NP_001146573 hypothetical protein LOC100280169 seq=translation; coord=10:87089587..87092722:1; parent_transcript=GRMZM2G123029_T03; parent_gene=GRMZM2G123029	GO:0016485 protein processing	50.3.4, 19.4.3.1	Not present in CornCyc 8.0
GRMZM2G123204_P01	1.03382	0.396504	1.02866	0.572773	0.947338	0.217654	Adenylosuccinate synthase	GRMZM2G123204_P01 NP_001131691 hypothetical protein LOC100193051 seq=translation; coord=1:264160656..264164368:1; parent_transcript=GRMZM2G123204_T01; parent_gene=GRMZM2G123204	rn00230: Purine metabolism; rn00250: Alanine, aspartate and glutamate metabolism;	6.1.1.10	ADENYLOSUCCINATE-SYNTHASE-RXN (EC-6.3.4.4)
GRMZM2G123234_P01	0.921878	0.000779483	1.02173	0.657679	0.944578	0.0739542		GRMZM2G123234_P01 NP_001149184 LOC100282806 seq=translation; coord=4:53963570..53966108:-1; parent_transcript=GRMZM2G123234_T01; parent_gene=GRMZM2G123234	no GO term or kegg pathway	16.12.5.5.17	Not present in CornCyc 8.0
GRMZM2G123558_P01	1.47103	3.32059e-17	1.01791	0.808816	0.989799	0.900266	Histamine receptor	GRMZM2G123558_P01 NP_001130834 hypothetical protein LOC100191938 seq=translation; coord=3:1711864..1714237:1; parent_transcript=GRMZM2G123558_T01; parent_gene=GRMZM2G123558	GO:0004969 histamine receptor activity (G-protein coupled receptor signaling pathway)	35.2, 35.1	Not present in CornCyc 8.0
GRMZM2G123719_P01	0.898082	0.0777119	1.02976	0.782566	0.937731	0.42924		GRMZM2G123719_P01 NM_001177282 hypothetical protein LOC100384846 (LOC100384846)	no GO term or kegg pathway	17.7.4.3	Not present in CornCyc 8.0
GRMZM2G123896_P04	1.24209	9.10241e-05	0.876932	0.04114	0.655495	8.46656e-14		GRMZM2G123896_P04 NP_001140640 hypothetical protein LOC100272715 seq=translation; coord=1:222591008..222592434:1; parent_transcript=GRMZM2G123896_T04; parent_gene=GRMZM2G123896	no GO term or kegg pathway	35.2, 35.1, 35.1	Not present in CornCyc 8.0
GRMZM2G124321_P01	1.09282	0.00522987	1.00812	0.869977	1.01009	0.811362		GRMZM2G124321_P01 NP_001146614 hypothetical protein LOC100280211 seq=translation; coord=8:173078780..173083924:1; parent_transcript=GRMZM2G124321_T01; parent_gene=GRMZM2G124321	no GO term or kegg pathway	35.2, 19.4.2.9.7	Not present in CornCyc 8.0
GRMZM2G124434_P01	0.847697	2.41228e-08	0.944397	0.144416	1.06155	0.114534	GDP-mannose 3,5-epimerase	GRMZM2G124434_P01 NP_001130997 hypothetical protein LOC100192102 seq=translation; coord=1:240863375..240866448:1; parent_transcript=GRMZM2G124434_T01; parent_gene=GRMZM2G124434	rn00053: Ascorbate and aldarate metabolism; rn00520: Amino sugar and nucleotide sugar metabolism;	10.3.1.4	RXN-1882 (EC-5.1.3.18), RXN-7771 (EC-5.1.3), RXN-7772 (EC-5.1.3)
GRMZM2G124466_P01	1.02471	0.386497	0.966844	0.440902	1.0671	0.0810504		GRMZM2G124466_P01 NP_001159211 hypothetical protein LOC100304297 seq=translation; coord=10:147151360..147155950:1; parent_transcript=GRMZM2G124466_T01; parent_gene=GRMZM2G124466	no GO term or kegg pathway	35.1, 15.5.16	Not present in CornCyc 8.0
GRMZM2G124644_P01	1.10289	0.000691921	1.12415	0.000420662	0.977604	0.617755		GRMZM2G124644_P01 NP_001148857 LOC100282476 seq=translation; coord=4:12974975..12976310:1; parent_transcript=GRMZM2G124644_T01; parent_gene=GRMZM2G124644	no GO term or kegg pathway	1.1.8.1.5.2	Not present in CornCyc 8.0
GRMZM2G125310_P01	0.993595	0.774712	1.01339	0.738692	1.0026	0.96852	Lactoylglutathione lyase	GRMZM2G125310_P01 NP_001146873 lactoylglutathione lyase seq=translation; coord=2:82246568..82258715:1; parent_transcript=GRMZM2G125310_T01; parent_gene=GRMZM2G125310	GO:0016209 antioxidant activity	2.1.2.1	GLYOXI-RXN (EC-4.4.1.5)
GRMZM2G125668_P01	1.09293	0.000514423	1.01483	0.786003	1.06143	0.0898845		GRMZM2G125668_P01 NP_001150227 mitochondrial NADH ubiquinone oxidoreductase 29 kDa subunit seq=translation; coord=4:103105009..103132824:-1; parent_transcript=GRMZM2G125668_T01; parent_gene=GRMZM2G125668	GO:0016209 antioxidant activity	No Mercator annotation	Not present in CornCyc 8.0
GRMZM2G126010_P01	1.2936	7.98862e-11	1.04956	0.372864	1.03317	0.633587		GRMZM2G126010_P01 P02582 Actin-1 seq=translation; coord=8:100394854..100398658:-1; parent_transcript=GRMZM2G126010_T01; parent_gene=GRMZM2G126010	GO:0044430 cytoskeletal part	20.2.1	Not present in CornCyc 8.0
GRMZM2G126128_P01	0.997326	0.954059	1.01344	0.863657	0.999795	0.996991		GRMZM2G126128_P01 NP_001145052 hypothetical protein LOC100278239 seq=translation; coord=4:68071669..68110619:1; parent_transcript=GRMZM2G126128_T01; parent_gene=GRMZM2G126128	no GO term or kegg pathway	35.2	Not present in CornCyc 8.0
GRMZM2G126261_P01	1.15388	0.0168722	0.999642	0.994346	0.919934	0.413632	Peroxidase	GRMZM2G126261_P01 A5H453 Peroxidase 42 Precursor (EC 1.11.1.7)(Plasma membrane-bound peroxidase 3-1)(pmPOX3-1) seq=translation; coord=7:172779032..172780863:1; parent_transcript=GRMZM2G126261_T01; parent_gene=GRMZM2G126261	GO:0016209 antioxidant activity	35.1	PEROXID-RXN (EC-1.11.1.7)
GRMZM2G126361_P01	0.964089	0.00945087	1.05288	0.0096124	0.978723	0.336787		GRMZM2G126361_P01 C4JB77 Putative uncharacterized protein seq=translation; coord=6:82963690..82967765:1; parent_transcript=GRMZM2G126361_T01; parent_gene=GRMZM2G126361	no GO term or kegg pathway	19.4.5.8.2.1	Not present in CornCyc 8.0
GRMZM2G126397_P01	1.15776	0.00117138	0.898555	0.16609	1.02802	0.828278		GRMZM2G126397_P01 NP_001147136 nonspecific lipid-transfer protein seq=translation; coord=3:184434264..184435351:1; parent_transcript=GRMZM2G126397_T01; parent_gene=GRMZM2G126397	GO:0034204 lipid translocation	35.1	Not present in CornCyc 8.0
GRMZM2G126988_P01	1.20654	3.54432e-11	0.997861	0.968777	0.981294	0.663625	Starch synthase IIc precursor	GRMZM2G126988_P01 NP_001108120 starch synthase IIc precursor seq=translation; coord=5:33050572..33066028:-1; parent_transcript=GRMZM2G126988_T01; parent_gene=GRMZM2G126988	rn00500: Starch and sucrose metabolism;	3.2.2.4.2, 35.1	GLYCOGENSYN-RXN (EC-2.4.1.21)
GRMZM2G127123_P03	1.1835	2.08148e-06	1.00109	0.990668	0.95563	0.362578	Beta-galactosidase	GRMZM2G127123_P03 NP_001146370 hypothetical protein LOC100279948 seq=translation; coord=1:35577623..35584230:-1; parent_transcript=GRMZM2G127123_T03; parent_gene=GRMZM2G127123	no GO term or kegg pathway	35.2, 35.1, 21.3.2.2.2	3.2.1.23-RXN (EC-3.2.1.23)
GRMZM2G127147_P01	1.03913	0.276854	0.993353	0.933399	0.990523	0.892896	Galactinol-sucrose galactosyltransferase	GRMZM2G127147_P01 NP_001105794 alkaline alpha galactosidase 2 seq=translation; coord=6:122727878..122731336:1; parent_transcript=GRMZM2G127147_T01; parent_gene=GRMZM2G127147	GO:0005975 carbohydrate metabolic process	3.4.5	2.4.1.82-RXN (EC-2.4.1.82)
GRMZM2G127230_P01	0.800625	2.16076e-08	0.934679	0.269004	1.05711	0.320625		GRMZM2G127230_P01 seq=translation; coord=4:188741022..188751089:-1; parent_transcript=GRMZM2G127230_T01; parent_gene=GRMZM2G127230	GO:0005515 protein binding	23.1.7.3.2	Not present in CornCyc 8.0
GRMZM2G127361_P01	1.00451	0.878966	0.989912	0.856688	0.994605	0.915575	2-alkenal reductase (NAD(P)(+))	GRMZM2G127361_P01 NP_001151204 quinone oxidoreductase-like protein At1g23740 seq=translation; coord=1:219567722..219569662:1; parent_transcript=GRMZM2G127361_T01; parent_gene=GRMZM2G127361	GO:0016209 antioxidant activity	50.1.3	RXN-11696 (EC-1.3.1.74)
GRMZM2G127393_P01	0.803448	1.51463e-06	0.970101	0.660072	0.966252	0.633587		GRMZM2G127393_P01 seq=translation; coord=10:2654215..2662976:-1; parent_transcript=GRMZM2G127393_T01; parent_gene=GRMZM2G127393	GO:0006457 protein folding (plastid stroma)	35.2, 18.12.3	Not present in CornCyc 8.0
GRMZM2G127609_P01	0.858888	8.69931e-09	1.00969	0.865685	1.05176	0.141042		GRMZM2G127609_P01 NP_001130154 hypothetical protein LOC100191248 seq=translation; coord=9:11079860..11085004:-1; parent_transcript=GRMZM2G127609_T01; parent_gene=GRMZM2G127609	no GO term or kegg pathway	1.2.1.2.2, 19.1.7.2	Not present in CornCyc 8.0
GRMZM2G128056_P01	1.1722	0.00439155	0.986439	0.925864	1.01734	0.891919		GRMZM2G128056_P01 NP_001146398 hypothetical protein LOC100279978 seq=translation; coord=9:12571363..12580129:1; parent_transcript=GRMZM2G128056_T01; parent_gene=GRMZM2G128056	no GO term or kegg pathway	19.4.2.2	Not present in CornCyc 8.0
GRMZM2G128171_P02	1.14463	2.86744e-10	1.00272	0.957072	0.99568	0.92748		GRMZM2G128171_P02 NP_001105758 protein disulfide isomerase seq=translation; coord=3:64458994..64462315:1; parent_transcript=GRMZM2G128171_T02; parent_gene=GRMZM2G128171	GO:0006457 protein folding	35.1	Not present in CornCyc 8.0
GRMZM2G128466_P02	1.17196	0.11599	0.91319	0.506754	1.1301	0.31171	Quinone reductase	GRMZM2G128466_P02 B4FWN1 Putative uncharacterized protein seq=translation; coord=8:157835939..157837017:-1; parent_transcript=GRMZM2G128466_T02; parent_gene=GRMZM2G128466	no GO term or kegg pathway	35.1	NADH-DEHYDROG-A-RXN (EC-1.6.5.3), NQOR-RXN (EC-1.6.5.2)
GRMZM2G128877_P02	1.13032	0.000919351	1.03831	0.522895	0.999266	0.990224	H(+)-transporting two-sector ATPase	GRMZM2G128877_P02 seq=translation; coord=5:87310334..87322513:1; parent_transcript=GRMZM2G128877_T02; parent_gene=GRMZM2G128877	no GO term or kegg pathway	24.1.1.2.1	ATPSYN-RXN (EC-3.6.3.14)
GRMZM2G128922_P01	1.29017	5.32985e-09	0.88877	0.0264681	0.945123	0.390906		GRMZM2G128922_P01 C0PD84 Putative uncharacterized protein seq=translation; coord=5:203712290..203717409:1; parent_transcript=GRMZM2G128922_T01; parent_gene=GRMZM2G128922	GO:0016485 protein processing (proteolysis)	19.4.3.1	Not present in CornCyc 8.0
GRMZM2G128935_P01	0.988053	0.902802	1.00589	0.974604	0.974687	0.891919	NADPH:qui reductase	GRMZM2G128935_P01 NP_001148214 chloroplastic quinone-oxidoreductase seq=translation; coord=7:137161965..137163904:1; parent_transcript=GRMZM2G128935_T01; parent_gene=GRMZM2G128935	GO:0016209 antioxidant activity	35.1	QOR-RXN (EC-1.6.5.5)
GRMZM2G129208_P01	0.83558	7.38638e-07	0.877799	0.00885098	0.914613	0.0693301		GRMZM2G129208_P01 seq=translation; coord=2:111202666..111206752:-1; parent_transcript=GRMZM2G129208_T01; parent_gene=GRMZM2G129208	no GO term or kegg pathway	7.11.1.2.3, 1.1.4.3.1	Not present in CornCyc 8.0
GRMZM2G129208_P03	0.804046	9.63379e-10	0.900601	0.0224721	0.862737	0.00174385		GRMZM2G129208_P03 seq=translation; coord=2:111204906..111206752:-1; parent_transcript=GRMZM2G129208_T03; parent_gene=GRMZM2G129208	GO:0005524 ATP binding (plastid stroma)	7.11.1.2.3, 1.1.4.3.1	Not present in CornCyc 8.0
GRMZM2G129246_P02	0.869295	0.00538071	1.00036	0.994008	1.11146	0.00668695	(S)-2-hydroxy-acid oxidase	GRMZM2G129246_P02 NP_001146005 hypothetical protein LOC100279535 seq=translation; coord=7:5523491..5527292:1; parent_transcript=GRMZM2G129246_T02; parent_gene=GRMZM2G129246	rn00630: Glyoxylate and dicarboxylate metabolism;	1.3.2	S-2-HYDROXY-ACID-OXIDASE-RXN (EC-1.1.3.15)
GRMZM2G129451_P02	1.16326	2.91177e-08	1.04802	0.20732	0.992935	0.91061	Starch synthase	GRMZM2G129451_P02 NP_001104892 plastid starch synthase I precursor seq=translation; coord=9:17633649..17644407:1; parent_transcript=GRMZM2G129451_T02; parent_gene=GRMZM2G129451	rn00500: Starch and sucrose metabolism;	35.2, 3.2.2.4.1, 50.2.4, 35.1	GLYCOGENSYN-RXN (EC-2.4.1.21)
GRMZM2G129513_P01	0.937942	0.00129265	1.00121	0.978824	1.04331	0.0692276		GRMZM2G129513_P01 P15719 Malate dehydrogenase [NADP]	rn00020: Citrate cycle (TCA cycle); rn00620: Pyruvate metabolism; rn00630: Glyoxylate and dicarboxylate metabolism; rn00710: Carbon fixation in photosynthetic organisms; rn00720: Reductive carboxylate cycle (CO2 fixation);	50.1.1, 1.2.12	Not present in CornCyc 8.0
GRMZM2G130034_P01	0.950922	0.263122	1.05772	0.453781	0.934	0.336787	Ureidoglycolate amidohydrolase	GRMZM2G130034_P01 NP_001145691 hypothetical protein LOC100279195 seq=translation; coord=1:167851430..167863929:-1; parent_transcript=GRMZM2G130034_T01; parent_gene=GRMZM2G130034	no GO term or kegg pathway	35.2, 6.1.4.11	UREIDOGLYCOLATE-HYDROLASE-RXN (EC-3.5.1.116)
GRMZM2G130053_P01	1.25276	6.81407e-09	0.915806	0.0592052	0.921582	0.0877189	Cysteine protease 1	GRMZM2G130053_P01 NP_001151293 cysteine protease 1 seq=translation; coord=5:7111685..7113687:-1; parent_transcript=GRMZM2G130053_T01; parent_gene=GRMZM2G130053	GO:0016485 protein processing	50.3.4	Not present in CornCyc 8.0
GRMZM2G130062_P01	0.890714	0.111604	1.11547	0.28486	0.963532	0.823617	2-isopropylmalate synthase	GRMZM2G130062_P01 NP_001146891 2-isopropylmalate synthase B seq=translation; coord=10:1725712..1731899:-1; parent_transcript=GRMZM2G130062_T01; parent_gene=GRMZM2G130062	rn00290: Valine, leucine and isoleucine biosynthesis; rn00620: Pyruvate metabolism;	50.2.3, 4.1.3.2.5.1	2-ISOPROPYLMALATESYN-RXN (EC-2.3.3.13)
GRMZM2G130064_P01	1.08541	1.88728e-05	1.00773	0.865685	1.02482	0.449723		GRMZM2G130064_P01 seq=translation; coord=5:121732592..121740400:1; parent_transcript=GRMZM2G130064_T01; parent_gene=GRMZM2G130064	no GO term or kegg pathway	35.1	Not present in CornCyc 8.0
GRMZM2G130085_P01	1.10619	6.59823e-05	1.01709	0.679216	0.987863	0.775291		GRMZM2G130085_P01 NM_001147021 hypothetical protein LOC100272554 (LOC100272554)	no GO term or kegg pathway	19.4.2.3, 35.1, 35.2	Not present in CornCyc 8.0
GRMZM2G130121_P01	0.916927	0.0074804	0.993741	0.938285	1.02789	0.645122		GRMZM2G130121_P01 seq=translation; coord=1:74628405..74631787:1; parent_transcript=GRMZM2G130121_T01; parent_gene=GRMZM2G130121	no GO term or kegg pathway	26.4.2.4	Not present in CornCyc 8.0
GRMZM2G130230_P01	0.864428	3.77379e-06	1.02054	0.738692	1.02673	0.705413	Glucose-6-phosphate dehydrogenase (NADP(+))	GRMZM2G130230_P01 NP_001150684 glucose-6-phosphate 1-dehydrogenase	pentose-phosphate pathway	3.9.1.1	GLU6PDEHYDROG-RXN (EC-1.1.1.49)
GRMZM2G130332_P01	0.943044	0.0191833	0.944726	0.0959086	0.990686	0.8427	Diaminopimelate epimerase	GRMZM2G130332_P01 NP_001130140 hypothetical protein LOC100191234 seq=translation; coord=1:150669643..150682734:1; parent_transcript=GRMZM2G130332_T01; parent_gene=GRMZM2G130332	rn00300: Lysine biosynthesis;	4.1.2.2.3.4	DIAMINOPIMEPIM-RXN (EC-5.1.1.7)
GRMZM2G130358_P01	0.808055	2.78251e-09	0.997724	0.980587	0.958739	0.510196		GRMZM2G130358_P01 NP_001136758 hypothetical protein LOC100216899 seq=translation; coord=3:216464213..216465405:1; parent_transcript=GRMZM2G130358_T01; parent_gene=GRMZM2G130358	GO:0003735 structural constituent of ribosome	17.7.2.1.26	Not present in CornCyc 8.0
GRMZM2G130440_P02	1.40064	8.29306e-11	1.08421	0.260411	1.00365	0.980337	Aldehyde:NAD+ oxidoreductase	GRMZM2G130440_P02 NP_001149126 aldehyde dehydrogenase family 7 member A1 seq=translation; coord=2:184127551..184138715:-1; parent_transcript=GRMZM2G130440_T02; parent_gene=GRMZM2G130440	rn00053: Ascorbate and aldarate metabolism; rn00071: Fatty acid metabolism; rn00280: Valine, leucine and isoleucine degradation; rn00330: Arginine and proline metabolism; rn00340: Histidine metabolism; rn00380: Tryptophan metabolism; rn00410: beta-Alanine metabolism; rn00561: Glycerolipid metabolism; rn00640: Propanoate metabolism; rn00650: Butanoate metabolism; rn00903: Limonene and pinene degra…	50.1.2, 35.1	ALDEHYDE-DEHYDROGENASE-NADORNOP+-RXN (EC-1.2.1.5), ALDHDEHYDROG-RXN (EC-1.2.1.3)
GRMZM2G131286_P01	0.880858	1.23802e-07	1.01188	0.856688	0.983012	0.752151	([Pyruvate, phosphate dikinase] phosphate) phosphotransferase	GRMZM2G131286_P01 Q195N6 Pyruvate, phosphate dikinase activity	GO:0035304 regulation of protein dephosphorylation	3.10.2.2	RXN-13756 (EC-2.7.4.27)
GRMZM2G132607_P01	1.03435	0.467027	1.03152	0.668304	1.0258	0.722915	Sulfofructose kinase	GRMZM2G132607_P01 NP_001140940 hypothetical protein LOC100273018 seq=translation; coord=1:187643004..187646940:-1; parent_transcript=GRMZM2G132607_T01; parent_gene=GRMZM2G132607	no GO term or kegg pathway	17.1.2.1.32, 35.2	RXN-15297 (EC-2.7.1.184)
GRMZM2G132811_P01	1.21565	7.48137e-06	0.95314	0.402304	0.982798	0.850314	Peptidyl-prolyl cis-trans isomerase	GRMZM2G132811_P01 seq=translation; coord=8:8349606..8350821:-1; parent_transcript=GRMZM2G132811_T01; parent_gene=GRMZM2G132811	GO:0003755 peptidyl-prolyl cis-trans isomerase activity, GO:0006457 protein folding, GO:0009536 plastid	50.5.2	Not present in CornCyc 8.0
GRMZM2G132886_P01	1.00655	0.898873	1.10739	0.0339931	1.00404	0.971836		GRMZM2G132886_P01 NP_001141119 hypothetical protein LOC100273204 seq=translation; coord=3:146966260..146968072:1; parent_transcript=GRMZM2G132886_T01; parent_gene=GRMZM2G132886	no GO term or kegg pathway	No Mercator annotation	Not present in CornCyc 8.0
GRMZM2G132903_P01	0.918761	0.0011413	1.07934	0.02469	1.00484	0.942255		GRMZM2G132903_P01 NP_001152306 glyoxysomal fatty acid beta-oxidation multifunctional protein MFP-a seq=translation; coord=8:40257571..40264535:-1; parent_transcript=GRMZM2G132903_T01; parent_gene=GRMZM2G132903	rn00062: Fatty acid elongation in mitochondria; rn00071: Fatty acid metabolism; rn00120: Primary bile acid biosynthesis; rn00280: Valine, leucine and isoleucine degradation; rn00281: Geraniol degradation; rn00310: Lysine degradation; rn00380: Tryptophan metabolism; rn00410: beta-Alanine metabolism; rn00592: alpha-Linolenic acid metabolism; rn00632: Benzoate degradation via CoA ligation; rn00640: …	35.1, 5.7.3.2.2	BHBDCLOS-RXN (EC-1.1.1.36), ENOYL-COA-HYDRAT-RXN (EC-4.2.1.17), OHACYL-COA-DEHYDROG-RXN (EC-1.1.1.35), RXN-17475 (EC-4.2.1.17), RXN-7931 (EC-5.3.3.8), 3-HYDROXBUTYRYL-COA-DEHYDRATASE-RXN (EC-4.2.1.55), 5.1.2.3-RXN (EC-5.1.2.3)
GRMZM2G133121_P01	1.11462	0.00116365	1.02356	0.672934	1.00442	0.956495	Phosphoribosylaminoimidazole carboxylase	GRMZM2G133121_P01 C4J6I7 Putative uncharacterized protein seq=translation; coord=3:4635480..4641804:1; parent_transcript=GRMZM2G133121_T01; parent_gene=GRMZM2G133121	rn00230: Purine metabolism;	6.1.1.6	AIRCARBOXY-RXN (EC-4.1.1.21)
GRMZM2G133844_P01	0.957785	0.0528123	0.964977	0.319424	1.03464	0.313363		GRMZM2G133844_P01 seq=translation; coord=8:157375135..157376422:-1; parent_transcript=GRMZM2G133844_T01; parent_gene=GRMZM2G133844	no GO term or kegg pathway	1.1.8.1.2.8	Not present in CornCyc 8.0
GRMZM2G133919_P01	1.01639	0.522843	0.932955	0.0167194	1.01833	0.705413		GRMZM2G133919_P01 NP_001141422 hypothetical protein LOC100273532 seq=translation; coord=5:216695478..216702082:-1; parent_transcript=GRMZM2G133919_T01; parent_gene=GRMZM2G133919	no GO term or kegg pathway	20.2.2.2.3, 19.4.5.1, 35.2	Not present in CornCyc 8.0
GRMZM2G134256_P01	0.991749	0.703193	1.00085	0.988154	1.01447	0.705413	Transaldolase	GRMZM2G134256_P01 NP_001150450 LOC100284080 seq=translation; coord=8:160390396..160393378:1; parent_transcript=GRMZM2G134256_T01; parent_gene=GRMZM2G134256	rn00030: Pentose phosphate pathway;	3.9.2.4	TRANSALDOL-RXN (EC-2.2.1.2)
GRMZM2G134264_P01	0.544511	2.52504e-18	1.04809	0.698029	0.932226	0.576733		GRMZM2G134264_P01 NP_001143004 hypothetical protein LOC100275466 seq=translation; coord=2:102136620..102139245:-1; parent_transcript=GRMZM2G134264_T01; parent_gene=GRMZM2G134264	no GO term or kegg pathway	35.2	Not present in CornCyc 8.0
GRMZM2G134668_P02	1.0311	0.439718	1.08992	0.0328163	1.00518	0.942255		GRMZM2G134668_P02 NP_001150317 calnexin seq=translation; coord=2:61490885..61494711:-1; parent_transcript=GRMZM2G134668_T02; parent_gene=GRMZM2G134668	chaperone	19.1.1.1.1.1, 35.1	Not present in CornCyc 8.0
GRMZM2G134738_P01	1.16884	0.00322529	0.957311	0.635304	1.04851	0.608383	Cytochrome-c oxidase	GRMZM2G134738_P01 NP_001144681 hypothetical protein LOC100277708 seq=translation; coord=8:142871869..142875661:-1; parent_transcript=GRMZM2G134738_T01; parent_gene=GRMZM2G134738	no GO term or kegg pathway	2.4.5.1.4	CYTOCHROME-C-OXIDASE-RXN (EC-1.9.3.1)
GRMZM2G134797_P02	0.9429	0.129654	0.889893	0.0199133	1.12455	0.0334793	Nucleoside-diphosphate kinase	GRMZM2G134797_P02 NP_001167891 hypothetical protein LOC100381602 seq=translation; coord=7:149915726..149918129:-1; parent_transcript=GRMZM2G134797_T02; parent_gene=GRMZM2G134797	no GO term or kegg pathway	6.3.2.4	NUCLEOSIDE-DIP-KIN-RXN (EC-2.7.4.6)
GRMZM2G134806_P01	0.86522	6.50138e-09	1.02626	0.519799	0.955402	0.235454		GRMZM2G134806_P01 NP_001150109 hsc70-interacting protein seq=translation; coord=4:241239335..241241698:1; parent_transcript=GRMZM2G134806_T01; parent_gene=GRMZM2G134806	GO:0016485 protein processing	35.1	Not present in CornCyc 8.0
GRMZM2G135029_P03	1.18674	1.75707e-07	0.948651	0.150203	0.889971	0.000874393		GRMZM2G135029_P03 NP_001140710 hypothetical protein LOC100272785 seq=translation; coord=7:149913409..149915308:-1; parent_transcript=GRMZM2G135029_T03; parent_gene=GRMZM2G135029	no GO term or kegg pathway	35.1	RXN-15029
GRMZM2G135186_P01	1.08543	0.0929878	0.94869	0.415914	1.06278	0.27152		GRMZM2G135186_P01 P12857 ADP, ant2 - adenine nucleotide translocator2	GO:0055085 transmembrane transport	24.2.13	Not present in CornCyc 8.0
GRMZM2G135283_P03	0.996828	0.900151	0.952452	0.0547807	1.06652	0.00374491		GRMZM2G135283_P03 B6T7Q7 Serine hydroxymethyltransferase (EC 2.1.2.1) seq=translation; coord=1:274275100..274280175:1; parent_transcript=GRMZM2G135283_T03; parent_gene=GRMZM2G135283	rn00260: Glycine, serine and threonine metabolism; rn00460: Cyanoamino acid metabolism; rn00670: One carbon pool by folate; rn00680: Methane metabolism;	No Mercator annotation	Not present in CornCyc 8.0
GRMZM2G135498_P01	1.02663	0.34948	0.861281	4.04957e-07	0.821088	1.85613e-08	3-oxoacyl-synthase I	GRMZM2G135498_P01 NP_001149639 3-oxoacyl-synthase I seq=translation; coord=6:107821435..107825807:-1; parent_transcript=GRMZM2G135498_T01; parent_gene=GRMZM2G135498	GO:0006631 fatty acid metabolic process ?	35.1, 5.1.4.2.1	2.3.1.41-RXN (EC-2.3.1.41)
GRMZM2G136106_P01	1.11811	0.000429305	0.98809	0.852053	0.920377	0.0137015	Pectinesterase	GRMZM2G136106_P01 NP_001146685 hypothetical protein LOC100280285 seq=translation; coord=3:56281784..56287937:1; parent_transcript=GRMZM2G136106_T01; parent_gene=GRMZM2G136106	rn00040: Pentose and glucuronate interconversions; rn00500: Starch and sucrose metabolism;	21.3.1.2.1	PECTINESTERASE-RXN (EC-3.1.1.11), RXN-2102 (EC-3.1.1.11)
GRMZM2G136522_P01	1.10606	8.24194e-08	1.00613	0.87285	0.994181	0.864244	Thioredoxin-disulfide reductase	GRMZM2G136522_P01 NP_001136660 hypothetical protein LOC100216789 seq=translation; coord=7:170855215..170860182:1; parent_transcript=GRMZM2G136522_T01; parent_gene=GRMZM2G136522	no GO term or kegg pathway	35.2, 10.5.2	THIOREDOXIN-REDUCT-NADPH-RXN (EC-1.8.1.9)
GRMZM2G136803_P02	0.961565	0.334945	0.977475	0.761209	0.991264	0.939201	4-alpha-glucanotransferase	GRMZM2G136803_P02 NP_001132704 hypothetical protein LOC100194185 seq=translation; coord=7:171699375..171703593:1; parent_transcript=GRMZM2G136803_T02; parent_gene=GRMZM2G136803	no GO term or kegg pathway	3.2.3.5.1	RXN-1828 (EC-2.4.1.25), RXN-9023 (EC-2.4.1.25)
GRMZM2G136895_P01	1.12704	0.00102936	1.01977	0.744229	0.953017	0.389711	Xylan 1,4-beta-xylosidase ; Non-reducing end alpha-L-arabinofuranosidase	GRMZM2G136895_P01 NP_001146416 hypothetical protein LOC100279996 seq=translation; coord=10:144683393..144689170:-1; parent_transcript=GRMZM2G136895_T01; parent_gene=GRMZM2G136895	no GO term or kegg pathway	21.3.2.2.3.2, 35.1	3.2.1.37-RXN (EC-3.2.1.37), 3.2.1.55-RXN (EC-3.2.1.55)
GRMZM2G137409_P01	0.816867	6.42574e-14	1.01447	0.768678	1.03191	0.501744	(E)-4-hydroxy-3-methylbut-2-enyl-diphosphate synthase (ferredoxin)	GRMZM2G137409_P01 NP_001105676 hydroxymethylbutenyl 4-diphosphate synthase seq=translation; coord=5:182124005..182130631:-1; parent_transcript=GRMZM2G137409_T01; parent_gene=GRMZM2G137409	rn00900: Terpenoid backbone biosynthesis; rn01062: Biosynthesis of terpenoids and steroids; rn01066: Biosynthesis of alkaloids derived from terpenoid and; rn01070: Biosynthesis of plant hormones;	9.1.2.7	RXN0-882 (EC-1.17.7.1)
GRMZM2G137458_P01	0.841919	1.81998e-06	0.943074	0.287401	1.03512	0.572425		GRMZM2G137458_P01 seq=translation; coord=1:130295735..130301591:-1; parent_transcript=GRMZM2G137458_T01; parent_gene=GRMZM2G137458	no GO term or kegg pathway	No Mercator annotation	Not present in CornCyc 8.0
GRMZM2G137535_P01	0.802141	0.000185578	0.973842	0.744229	1.00576	0.957821	Licheninase	GRMZM2G137535_P01 NP_001148461 lichenase-2 seq=translation; coord=6:142310594..142315324:-1; parent_transcript=GRMZM2G137535_T01; parent_gene=GRMZM2G137535	oligosaccharide fate	50.3.2	3.2.1.73-RXN (EC-3.2.1.73)
GRMZM2G137648_P01	1.10254	0.136893	1.05919	0.489024	0.838248	0.00992792		GRMZM2G137648_P01 seq=translation; coord=1:371975..375908:-1; parent_transcript=GRMZM2G137648_T01; parent_gene=GRMZM2G137648	no GO term or kegg pathway	No Mercator annotation	Not present in CornCyc 8.0
GRMZM2G137734_P01	0.895196	2.65666e-09	1.02246	0.416653	0.960251	0.12421		GRMZM2G137734_P01 NP_001131522 hypothetical protein LOC100192861 seq=translation; coord=2:215284301..215289373:1; parent_transcript=GRMZM2G137734_T01; parent_gene=GRMZM2G137734	no GO term or kegg pathway	No Mercator annotation	Not present in CornCyc 8.0
GRMZM2G137839_P01	1.0879	0.113301	1.15895	0.0251153	0.985008	0.893066	L-ascorbate peroxidase	GRMZM2G137839_P01 NP_001152746 ascorbate peroxidase seq=translation; coord=1:43678296..43681497:1; parent_transcript=GRMZM2G137839_T01; parent_gene=GRMZM2G137839	rn00053: Ascorbate and aldarate metabolism; rn00480: Glutathione metabolism;	10.4.1.1	L-ASCORBATE-PEROXIDASE-RXN (EC-1.11.1.11), RXN-12440 (EC-1.11.1.11), RXN-3521
GRMZM2G137868_P01	1.20129	1.78602e-05	0.867387	0.00396313	1.13356	0.00527883	Serine:pyruvate aminotransferase	GRMZM2G137868_P01 NP_001148339 LOC100281949 seq=translation; coord=1:184907845..184910534:1; parent_transcript=GRMZM2G137868_T01; parent_gene=GRMZM2G137868	rn00260: Glycine, serine and threonine metabolism;	4.1.2.1.3, 1.3.3.2	ALANINE--GLYOXYLATE-AMINOTRANSFERASE-RXN (EC-2.6.1.44), GLYCINE-AMINOTRANSFERASE-RXN (EC-2.6.1.4), SERINE-GLYOXYLATE-AMINOTRANSFERASE-RXN (EC-2.6.1.45), SERINE--PYRUVATE-AMINOTRANSFERASE-RXN (EC-2.6.1.51)
GRMZM2G138258_P01	1.14063	5.95738e-10	0.985123	0.629927	0.9664	0.254633	NADH dehydrogenase (quinone)	GRMZM2G138258_P01 NP_001143272 hypothetical protein LOC100275802 seq=translation; coord=3:147397873..147401506:-1; parent_transcript=GRMZM2G138258_T01; parent_gene=GRMZM2G138258	no GO term or kegg pathway	35.1	RXN0-5388 (EC-1.6.5), 1.6.99.5-RXN (EC-1.6.5.11)
GRMZM2G138800_P01	1.0809	0.112948	0.992356	0.956959	0.997198	0.984459	NAD(P)H dehydrogenase (quinone)	GRMZM2G138800_P01 NP_001149575 LOC100283201 seq=translation; coord=3:190321122..190324751:-1; parent_transcript=GRMZM2G138800_T01; parent_gene=GRMZM2G138800	no GO term or kegg pathway	35.1	NQOR-RXN (EC-1.6.5.2)
GRMZM2G139300_P01	1.08703	0.0377402	1.00143	0.990643	0.944084	0.347571	Beta-fructofuranosidase	GRMZM2G139300_P01 P49174 Beta-fructofuranosidase	GO:0005975 carbohydrate metabolic process	35.2, 3.1.4.1.1	RXN-9985 (EC-3.2.1.26)
GRMZM2G139441_P01	1.08038	0.0108859	1.01296	0.850837	0.976235	0.685946		GRMZM2G139441_P01 NP_001140671 hypothetical protein LOC100272746 seq=translation; coord=4:12818434..12823201:-1; parent_transcript=GRMZM2G139441_T01; parent_gene=GRMZM2G139441	no GO term or kegg pathway	16.12.5.1	Not present in CornCyc 8.0
GRMZM2G139533_P01	0.987149	0.737622	1.0668	0.274323	1.05935	0.336787	S-methyl-5-thioribose-1-phosphate isomerase	GRMZM2G139533_P01 NP_001105275 LOC542191 seq=translation; coord=4:12777382..12783007:-1; parent_transcript=GRMZM2G139533_T01; parent_gene=GRMZM2G139533	no GO term or kegg pathway	4.1.2.2.6.4.3	5.3.1.23-RXN (EC-5.3.1.23)
GRMZM2G139786_P01	0.878065	0.0620422	0.810262	0.0064938	0.976072	0.841538		GRMZM2G139786_P01 seq=translation; coord=3:127513712..127514561:-1; parent_transcript=GRMZM2G139786_T01; parent_gene=GRMZM2G139786	no GO term or kegg pathway	35.2	Not present in CornCyc 8.0
GRMZM2G139803_P01	0.921948	0.0342842	0.929619	0.210355	1.02169	0.810029	Ferredoxin:thioredoxin reductase	GRMZM2G139803_P01 P80680 Ferredoxin-thioredoxin reductase	no GO term or kegg pathway	10.5.1.1	RXN-9944 (EC-1.8.7.2)
GRMZM2G140150_P01	1.02666	0.671608	1.00116	0.990668	1.08829	0.190185	Pyruvate dehydrogenase	GRMZM2G140150_P01 NP_001150259 pyruvate dehydrogenase E1 component alpha subunit seq=translation; coord=5:205777032..205781614:-1; parent_transcript=GRMZM2G140150_T01; parent_gene=GRMZM2G140150	no GO term or kegg pathway	2.2.1.1.1	RXN0-1134 (EC-1.2.4.1), RXN-12508 (2-(a-hydroxyethyl)-TPP:[dihydrolipoyllysine-residue acetyltransferase]-lipoyllysine acetyltransferase), RXN-12583 (pyruvate:thiamin diphosphate acetaldehydetransferase (decarboxylating))
GRMZM2G140288_P01	1.0965	7.38017e-05	0.962351	0.201731	1.02165	0.653898		GRMZM2G140288_P01 NP_001170018 hypothetical protein LOC100383928 seq=translation; coord=7:167144342..167152825:-1; parent_transcript=GRMZM2G140288_T01; parent_gene=GRMZM2G140288	no GO term or kegg pathway	12.3.1.2, 12.4.5.1	Not present in CornCyc 8.0
GRMZM2G140432_P01	1.07205	0.000918742	1.04395	0.102085	1.00076	0.984459		GRMZM2G140432_P01 seq=translation; coord=1:49207907..49216831:1; parent_transcript=GRMZM2G140432_T01; parent_gene=GRMZM2G140432	no GO term or kegg pathway	No Mercator annotation	Not present in CornCyc 8.0
GRMZM2G140667_P01	1.18523	2.39735e-07	1.00067	0.990668	1.04318	0.25451	L-ascorbate peroxidase	GRMZM2G140667_P01 NP_001105500 ascorbate peroxidase2 seq=translation; coord=2:218589206..218592127:-1; parent_transcript=GRMZM2G140667_T01; parent_gene=GRMZM2G140667	no GO term or kegg pathway	10.4.1.1	L-ASCORBATE-PEROXIDASE-RXN (EC-1.11.1.11), RXN-12440 (EC-1.11.1.11), RXN-3521
GRMZM2G140782_P01	1.11497	0.00417749	1.0141	0.874873	0.959041	0.682811		GRMZM2G140782_P01 NP_001159345 hypothetical protein LOC100304440 seq=translation; coord=8:10086198..10092991:-1; parent_transcript=GRMZM2G140782_T01; parent_gene=GRMZM2G140782	no GO term or kegg pathway	35.2	Not present in CornCyc 8.0
GRMZM2G140809_P01	1.09981	1.16176e-07	0.95253	0.0194821	0.999429	0.98477		GRMZM2G140809_P01 seq=translation; coord=4:168084600..168087331:-1; parent_transcript=GRMZM2G140809_T01; parent_gene=GRMZM2G140809	no GO term or kegg pathway	35.2	Not present in CornCyc 8.0
GRMZM2G140885_P01	1.16378	9.94857e-07	0.978869	0.660072	1.04438	0.117661	NADH:ubiquinone reductase (H(+)-translocating)	GRMZM2G140885_P01 seq=translation; coord=8:1342790..1347639:1; parent_transcript=GRMZM2G140885_T01; parent_gene=GRMZM2G140885	no GO term or kegg pathway	2.4.1.4.6	NADH-DEHYDROG-A-RXN (EC-1.6.5.3)
GRMZM2G141273_P01	0.903449	0.00288691	0.982178	0.813425	0.998197	0.984459	Prephenate dehydratase	GRMZM2G141273_P01 NP_001148136 P-protein seq=translation; coord=1:43750382..43758181:1; parent_transcript=GRMZM2G141273_T01; parent_gene=GRMZM2G141273	no GO term or kegg pathway	4.1.5.2.4, 35.2	PREPHENATEDEHYDRAT-RXN (EC-4.2.1.51)
GRMZM2G141289_P01	0.989442	0.871908	0.980558	0.866037	0.97307	0.808458	Malate dehydrogenase	GRMZM2G141289_P01 NM_001165876 hypothetical protein LOC100304444 (LOC100304444)	no GO term or kegg pathway	35.1	MALATE-DEH-RXN (EC-1.1.1.37)
GRMZM2G141510_P01	0.956608	0.298059	1.02589	0.751865	1.00777	0.942255	Xylulokinase	GRMZM2G141510_P01 NP_001149021 xylulose kinase seq=translation; coord=2:212802942..212807188:1; parent_transcript=GRMZM2G141510_T01; parent_gene=GRMZM2G141510	rn00040: Pentose and glucuronate interconversions;	9.1.2.1.1	XYLULOKIN-RXN (EC-2.7.1.17)
GRMZM2G142097_P02	0.833667	5.26723e-07	1.00976	0.915981	0.941741	0.325986		GRMZM2G142097_P02 NP_001151288 50S ribosomal protein L18 seq=translation; coord=1:295268652..295271026:-1; parent_transcript=GRMZM2G142097_T02; parent_gene=GRMZM2G142097	GO:0003735 structural constituent of ribosome	17.7.2.1.16	Not present in CornCyc 8.0
GRMZM2G142413_P01	0.977088	0.291285	0.958763	0.123532	0.943498	0.0151947		GRMZM2G142413_P01 seq=translation; coord=3:9460378..9462549:1; parent_transcript=GRMZM2G142413_T01; parent_gene=GRMZM2G142413	no GO term or kegg pathway	35.1	Not present in CornCyc 8.0
GRMZM2G142891_P01	1.02993	0.754276	1.02664	0.87177	0.867724	0.129978		GRMZM2G142891_P01 NP_001106057 PL3K2 seq=translation; coord=10:8605419..8607208:-1; parent_transcript=GRMZM2G142891_T01; parent_gene=GRMZM2G142891	no GO term or kegg pathway	No Mercator annotation	Not present in CornCyc 8.0
GRMZM2G143354_P01	0.989905	0.800884	1.06403	0.109463	1.00873	0.867749		GRMZM2G143354_P01 NP_001104961 delta-COP seq=translation; coord=3:137343465..137351109:1; parent_transcript=GRMZM2G143354_T01; parent_gene=GRMZM2G143354	no GO term or kegg pathway	35.1, 22.3.1.4.3	Not present in CornCyc 8.0
GRMZM2G143469_P01	0.956075	0.187762	1.04889	0.328363	0.982843	0.814762		GRMZM2G143469_P01 NP_001152077 LOC100285714 seq=translation; coord=8:140467509..140468800:1; parent_transcript=GRMZM2G143469_T01; parent_gene=GRMZM2G143469	no GO term or kegg pathway	1.1.1.3.7.3	Not present in CornCyc 8.0
GRMZM2G143480_P01	1.18005	0.000402326	0.924082	0.260411	1.10676	0.0931932	6,7-dimethyl-8-ribityllumazine synthase	GRMZM2G143480_P01 NP_001149675 6	rn00130: Ubiquinone and other terpenoid-quinone biosynthesis;	7.10.6	LUMAZINESYN-RXN (EC-2.5.1.78)
GRMZM2G143494_P01	1.05912	0.450816	0.954838	0.723059	0.910889	0.390906	Strictosidine synthase	GRMZM2G143494_P01 NM_001157297 strictosidine synthase 3 (LOC100284402)	rn00901: Indole alkaloid biosynthesis;	50.4.3	STRICTOSIDINE-SYNTHASE-RXN (EC-4.3.3.2)
GRMZM2G143651_P01	1.08638	0.00498059	1.00102	0.990668	1.00128	0.984459	NADH:ubiquinone reductase (H(+)-translocating)	GRMZM2G143651_P01 NP_001149069 LOC100282690 seq=translation; coord=5:215656610..215661825:1; parent_transcript=GRMZM2G143651_T01; parent_gene=GRMZM2G143651		2.4.1.4.1.5	NADH-DEHYDROG-A-RXN (EC-1.6.5.3)
GRMZM2G143767_P01	1.10623	0.000823687	0.954024	0.28486	1.05765	0.101333	Adenylylsulfatase	GRMZM2G143767_P01 NP_001152228 LOC100285866 seq=translation; coord=6:93327267..93330462:-1; parent_transcript=GRMZM2G143767_T01; parent_gene=GRMZM2G143767	no GO term or kegg pathway	35.1, 50.3.6	ADENYLYLSULFATASE-RXN (EC-3.6.2.1)
GRMZM2G143870_P01	0.890276	3.43368e-09	0.994893	0.901397	0.991517	0.814762		GRMZM2G143870_P01 NP_001149356 plastid-specific 30S ribosomal protein 2 seq=translation; coord=7:71325587..71327544:1; parent_transcript=GRMZM2G143870_T01; parent_gene=GRMZM2G143870	GO:0003735 structural constituent of ribosome	17.7.2.2.22	Not present in CornCyc 8.0
GRMZM2G143917_P01	0.947755	0.115474	0.90432	0.0199285	1.1059	0.0265274	Azobenzene reductase	GRMZM2G143917_P01 NP_001130931 hypothetical protein LOC100192036 seq=translation; coord=1:206263209..206266426:1; parent_transcript=GRMZM2G143917_T01; parent_gene=GRMZM2G143917	no GO term or kegg pathway	1.1.1.3.7.1	AZOBENZENE-REDUCTASE-RXN (EC-1.7.1.6)
GRMZM2G144153_P01	1.35244	2.51491e-08	1.00309	0.97947	1.18896	0.00220899	Glutathione peroxidase	GRMZM2G144153_P01 NP_001141210 hypothetical protein LOC100273297 seq=translation; coord=2:18615584..18619086:-1; parent_transcript=GRMZM2G144153_T01; parent_gene=GRMZM2G144153	GO:0016209 antioxidant activity GO:0004602 glutathione peroxidase activity	10.4.2	GLUTATHIONE-PEROXIDASE-RXN (EC-1.11.1.9), 1.11.1.12-RXN (EC-1.11.1.12)
GRMZM2G144273_P01	0.971722	0.432589	0.933645	0.15731	0.970445	0.680096	Prolycopene isomerase	GRMZM2G144273_P01 B8A3D9 Putative uncharacterized protein seq=translation; coord=5:1333304..1341577:1; parent_transcript=GRMZM2G144273_T01; parent_gene=GRMZM2G144273	no GO term or kegg pathway	35.1	RXN-8042 (EC-5.2.1.13)
GRMZM2G144372_P01	0.855253	1.07463e-08	0.933389	0.0458426	1.05854	0.0892656		GRMZM2G144372_P01 NP_001147632 vacuolar ATP synthase subunit C seq=translation; coord=6:167112832..167116884:-1; parent_transcript=GRMZM2G144372_T01; parent_gene=GRMZM2G144372	GO:0046034 ATP metabolic process	24.1.1.2.3	Not present in CornCyc 8.0
GRMZM2G144668_P01	2.01917	2.18756e-11	1.12956	0.293635	0.973254	0.877428	ACC oxidase	GRMZM2G144668_P01 NP_001151658 1-aminocyclopropane-1-carboxylate oxidase seq=translation; coord=3:8977553..8979706:-1; parent_transcript=GRMZM2G144668_T01; parent_gene=GRMZM2G144668	GO:0009693 ethylene biosynthetic process	50.1.13	RXNQT-4343
GRMZM2G145101_P01	0.978972	0.783746	0.958851	0.751865	0.98113	0.913369	Carbonic anhydrase	GRMZM2G145101_P01 NP_001149686 carbonic anhydrase seq=translation; coord=7:127586628..127591964:-1; parent_transcript=GRMZM2G145101_T01; parent_gene=GRMZM2G145101	rn00910: Nitrogen metabolism;	35.1	CARBODEHYDRAT-RXN (EC-4.2.1.1)
GRMZM2G145133_P01	1.15346	2.2838e-07	0.946729	0.112154	1.07972	0.017265		GRMZM2G145133_P01 NP_001131675 hypothetical protein LOC100193035 seq=translation; coord=5:216598113..216599835:1; parent_transcript=GRMZM2G145133_T01; parent_gene=GRMZM2G145133	no GO term or kegg pathway	35.2	Not present in CornCyc 8.0
GRMZM2G145396_P01	1.10877	5.95545e-05	0.956553	0.260411	1.04757	0.178287		GRMZM2G145396_P01 NP_001151357 ATOZI1 seq=translation; coord=6:58876438..58878429:1; parent_transcript=GRMZM2G145396_T01; parent_gene=GRMZM2G145396	PR protein?	35.2	Not present in CornCyc 8.0
GRMZM2G145496_P01	0.784184	2.78435e-07	0.96575	0.723059	0.994788	0.971836		GRMZM2G145496_P01 NP_001150195 LOC100283825 seq=translation; coord=8:161078252..161080283:-1; parent_transcript=GRMZM2G145496_T01; parent_gene=GRMZM2G145496	GO:0003735 structural constituent of ribosome	17.7.2.1.23	Not present in CornCyc 8.0
GRMZM2G145595_P01	0.989203	0.597166	0.95442	0.0496616	0.999143	0.984459	Dihydrolipoyl dehydrogenase	GRMZM2G145595_P01 NP_001168084 hypothetical protein LOC100381818 seq=translation; coord=8:42281387..42289748:-1; parent_transcript=GRMZM2G145595_T01; parent_gene=GRMZM2G145595	rn00010: Glycolysis / Gluconeogenesis; rn00020: Citrate cycle (TCA cycle); rn00260: Glycine, serine and threonine metabolism; rn00280: Valine, leucine and isoleucine degradation; rn00380: Tryptophan metabolism; rn00620: Pyruvate metabolism;	35.1, 5.1.2.2.3	1.8.1.4-RXN (EC-1.8.1.4)
GRMZM2G145850_P01	1.04145	0.0377402	0.983927	0.618351	1.01195	0.722915		GRMZM2G145850_P01 seq=translation; coord=5:10785625..10786560:1; parent_transcript=GRMZM2G145850_T01; parent_gene=GRMZM2G145850	no GO term or kegg pathway	35.2	Not present in CornCyc 8.0
GRMZM2G145854_P01	1.14367	2.82087e-06	1.05494	0.156606	0.957832	0.211379	NADH-ubiquinone oxidoreductase	GRMZM2G145854_P01 NP_001130358 hypothetical protein LOC100191453 seq=translation; coord=5:10781545..10785536:1; parent_transcript=GRMZM2G145854_T01; parent_gene=GRMZM2G145854		2.4.1.1.3	NADH-DEHYDROGENASE-RXN (EC-1.6.99.3), NADH-DEHYDROG-A-RXN (EC-1.6.5.3)
GRMZM2G145895_P01	1.07137	0.00010884	1.00031	0.99375	0.97255	0.537584	Thioredoxin-dependent peroxiredoxin	GRMZM2G145895_P01 NP_001140258 hypothetical protein LOC100272300 seq=translation; coord=2:170874224..170876694:1; parent_transcript=GRMZM2G145895_T01; parent_gene=GRMZM2G145895	no GO term or kegg pathway	35.2	1.11.1.15-RXN (EC-1.11.1.15)
GRMZM2G145962_P01	0.839385	9.22787e-05	0.969843	0.534139	0.956261	0.356053		GRMZM2G145962_P01 NP_001151834 ribosome-like protein seq=translation; coord=4:234499117..234501314:1; parent_transcript=GRMZM2G145962_T01; parent_gene=GRMZM2G145962	GO:0003735 structural constituent of ribosome	17.7.2.2.21, 17.7.1.2.18	Not present in CornCyc 8.0
GRMZM2G146246_P02	0.841741	2.89744e-08	0.928346	0.0398126	1.10486	0.00148969	Glutathione transferase	GRMZM2G146246_P02 P04907 Glutathione S-transferase 3 (EC 2.5.1.18)(GST-III)(GST class-phi member 3) seq=translation; coord=3:154973863..154975444:-1; parent_transcript=GRMZM2G146246_T02; parent_gene=GRMZM2G146246	rn00480: Glutathione metabolism; rn00980: Metabolism of xenobiotics by cytochrome P450; rn00982: Drug metabolism - cytochrome P450;	18.8.1.5	GSHTRAN-RXN (EC-2.5.1.18)
GRMZM2G146670_P01	1.01618	0.486673	1.0094	0.804152	1.02533	0.387971		GRMZM2G146670_P01 NP_001104948 voltage-dependent anion channel protein 1b seq=translation; coord=7:97615127..97619263:1; parent_transcript=GRMZM2G146670_T01; parent_gene=GRMZM2G146670	GO:0022857 transmembrane transporter activity	24.4.1	Not present in CornCyc 8.0
GRMZM2G146677_P01	1.01081	0.744792	1.02511	0.602306	1.01743	0.710798	Aspartate transaminase	GRMZM2G146677_P01 NP_001141969 hypothetical protein LOC100274119 seq=translation; coord=5:146841857..146847013:-1; parent_transcript=GRMZM2G146677_T01; parent_gene=GRMZM2G146677	rn00250: Alanine, aspartate and glutamate metabolism; rn00270: Cysteine and methionine metabolism; rn00710: Carbon fixation in photosynthetic organisms;	50.2.6, 25.1.7, 35.2, 35.1	ASPAMINOTRANS-RXN (EC-2.6.1.1)
GRMZM2G147191_P02	1.09438	0.000219429	1.0313	0.410293	0.975889	0.608383	15-hydroxyprostaglandin dehydrogenase (NAD(+))	GRMZM2G147191_P02 NP_001167792 hypothetical protein LOC100381485 seq=translation; coord=7:126400387..126412445:1; parent_transcript=GRMZM2G147191_T02; parent_gene=GRMZM2G147191	no GO term or kegg pathway	50.1.3, 35.2, 35.1	1.1.1.141-RXN (EC-1.1.1.141)
GRMZM2G147687_P01	1.0725	0.0144266	1.02626	0.593673	0.989154	0.846029	Glucan 1,3-beta-glucosidase	GRMZM2G147687_P01 NP_001130296 exoglucanase1 seq=translation; coord=1:276305013..276310701:1; parent_transcript=GRMZM2G147687_T01; parent_gene=GRMZM2G147687	oligosaccharide fate	50.3.2	3.2.1.58-RXN (EC-3.2.1.58)
GRMZM2G148281_P01	1.13654	1.54324e-06	0.995105	0.940852	1.00653	0.915575	12-oxophytodienoate reductase	GRMZM2G148281_P01 NP_001105910 LOC732830 seq=translation; coord=1:207901911..207905956:-1; parent_transcript=GRMZM2G148281_T01; parent_gene=GRMZM2G148281	no GO term or kegg pathway	11.7.1.6, 50.1.3	12-OXOPHYTODIENOATE-REDUCTASE-RXN (EC-1.3.1.42)
GRMZM2G148867_P01	1.06465	6.44174e-07	0.988985	0.64357	0.986685	0.623181	Triacylglycerol lipase	GRMZM2G148867_P01 NP_001146251 hypothetical protein LOC100279824 seq=translation; coord=1:201739161..201745838:-1; parent_transcript=GRMZM2G148867_T01; parent_gene=GRMZM2G148867	no GO term or kegg pathway	21.9.5.2	TRIACYLGLYCEROL-LIPASE-RXN (EC-3.1.1.3)
GRMZM2G148872_P01	0.961585	0.0676382	0.9641	0.340807	1.00679	0.91061		GRMZM2G148872_P01 NP_001141979 hypothetical protein LOC100274129 seq=translation; coord=9:86665644..86670790:1; parent_transcript=GRMZM2G148872_T01; parent_gene=GRMZM2G148872	no GO term or kegg pathway	35.2	Not present in CornCyc 8.0
GRMZM2G149428_P01	1.10534	1.63518e-05	0.979124	0.614239	1.04166	0.252592		GRMZM2G149428_P01 NP_001105698 chlorophyll a/b-binding apoprotein CP26 precursor seq=translation; coord=2:219389302..219391782:-1; parent_transcript=GRMZM2G149428_T01; parent_gene=GRMZM2G149428	GO:0016168 chlorophyll binding	1.1.1.1.3, 35.1	Not present in CornCyc 8.0
GRMZM2G149717_P01	1.14259	0.00186676	1.03369	0.675099	1.07144	0.248373	Heterotrimeric G-protein GTPase	GRMZM2G149717_P01 B8A3F5 Putative uncharacterized protein seq=translation; coord=6:163428972..163435944:-1; parent_transcript=GRMZM2G149717_T01; parent_gene=GRMZM2G149717	no GO term or kegg pathway	22.1.7.1	RXN0-1021 (EC-3.6.5.1)
GRMZM2G149751_P01	0.857876	6.12217e-09	0.996078	0.942873	1.04005	0.134135	5-methyltetrahydropteroyltriglutamate-homocysteine S-methyltransferase	GRMZM2G149751_P01 C0P5Y3 Putative uncharacterized protein seq=translation; coord=1:176837841..176844200:1; parent_transcript=GRMZM2G149751_T01; parent_gene=GRMZM2G149751	no GO term or kegg pathway	4.1.2.2.6.2.1	HOMOCYSMET-RXN (EC-2.1.1.14)
GRMZM2G150367_P01	2.00859	1.73939e-14	0.931337	0.47015	0.968075	0.817925	V-type ATPase	GRMZM2G150367_P01 NP_001149834 LOC100283461 seq=translation; coord=8:126699195..126701403:1; parent_transcript=GRMZM2G150367_T01; parent_gene=GRMZM2G150367	GO:0033179 proton-transporting V-type ATPase, V0 domain	35.2, 5.9.5	Not present in CornCyc 8.0
GRMZM2G150485_P01	0.858828	2.42038e-05	0.9588	0.416653	1.105	0.00719126		GRMZM2G150485_P01 NP_001140502 hypothetical protein LOC100272563 seq=translation; coord=8:127487910..127490998:1; parent_transcript=GRMZM2G150485_T01; parent_gene=GRMZM2G150485	rn00630: Glyoxylate and dicarboxylate metabolism; rn00670: One carbon pool by folate;	7.5.7.2	METHENYLTHFCYCLOHYDRO-RXN (EC-3.5.4.9), METHYLENETHFDEHYDROG-NADP-RXN (EC-1.5.1.5)
GRMZM2G150616_P01	1.07003	0.000167968	1.01762	0.621348	1.0288	0.316108		GRMZM2G150616_P01 NP_001105619 voltage-dependent anion channel protein 1a seq=translation; coord=2:176644918..176648601:1; parent_transcript=GRMZM2G150616_T01; parent_gene=GRMZM2G150616	no GO term or kegg pathway	35.1	Not present in CornCyc 8.0
GRMZM2G150791_P01	0.961364	0.493692	0.86394	0.0142747	1.10066	0.0877189		GRMZM2G150791_P01 NP_001144531 hypothetical protein LOC100277526 seq=translation; coord=7:153568594..153569773:1; parent_transcript=GRMZM2G150791_T01; parent_gene=GRMZM2G150791	no GO term or kegg pathway	23.1.7.1	Not present in CornCyc 8.0
GRMZM2G150796_P01	1.18842	5.97697e-07	1.02653	0.672934	0.998787	0.98477	Isoamylase	GRMZM2G150796_P01 NP_001105198 isoamylase-type starch debranching enzyme ISO3 seq=translation; coord=7:129101505..129113096:-1; parent_transcript=GRMZM2G150796_T01; parent_gene=GRMZM2G150796	rn00500: Starch and sucrose metabolism;	3.2.3.3.2.1, 3.2.2.6	3.2.1.68-RXN (EC-3.2.1.68)
GRMZM2G150893_P01	1.33672	0.000301396	0.874206	0.297955	1.08429	0.655522	Peroxidase	GRMZM2G150893_P01 NP_001136844 hypothetical protein LOC100216995 seq=translation; coord=5:40561774..40564521:-1; parent_transcript=GRMZM2G150893_T01; parent_gene=GRMZM2G150893	GO:0016209 antioxidant activity GO:0004601 peroxidase activity	35.1	PEROXID-RXN (EC-1.11.1.7)
GRMZM2G150906_P01	1.38744	1.16688e-07	1.06083	0.475559	1.06638	0.40808	Stachyose synthase	GRMZM2G150906_P01 NP_001147581 stachyose synthase seq=translation; coord=3:12563808..12567769:1; parent_transcript=GRMZM2G150906_T01; parent_gene=GRMZM2G150906	rn00052: Galactose metabolism;	3.4.2	2.4.1.82-RXN (EC-2.4.1.82)
GRMZM2G151440_P01	1.0383	0.0636426	0.976711	0.452428	1.05704	0.0184942	D-cysteine desulfhydrase	GRMZM2G151440_P01 NP_001130254 hypothetical protein LOC100191348 seq=translation; coord=5:211206297..211209456:-1; parent_transcript=GRMZM2G151440_T01; parent_gene=GRMZM2G151440	rn00640: Propanoate metabolism;	35.1	DCYSDESULF-RXN (EC-4.4.1.15)
GRMZM2G151967_P01	1.5303	1.73939e-14	1.00277	0.98249	1.02124	0.819318	Multiple inositol-polyphosphate phosphatase	GRMZM2G151967_P01 NP_001149246 LOC100282868 seq=translation; coord=1:292354165..292360031:-1; parent_transcript=GRMZM2G151967_T01; parent_gene=GRMZM2G151967	GO:0003993 acid phosphatase activity	35.2	RXN-7920 (EC-3.1.3.62)
GRMZM2G152105_P01	0.832281	9.61295e-05	0.848767	0.0100864	0.79082	0.000874393	β-ketoacyl-acyl-carrier-protein synthase II	GRMZM2G152105_P01 NP_001169617 hypothetical protein LOC100383498 seq=translation; coord=9:122514778..122520703:1; parent_transcript=GRMZM2G152105_T01; parent_gene=GRMZM2G152105	rn00061: Fatty acid biosynthesis; rn01040: Biosynthesis of unsaturated fatty acids;	35.1, 5.1.4.2.2	2.3.1.179-RXN (EC-2.3.1.179)
GRMZM2G152526_P01	1.21875	7.92102e-08	1.00315	0.967497	0.967272	0.560493		GRMZM2G152526_P01 seq=translation; coord=1:143622295..143626633:1; parent_transcript=GRMZM2G152526_T01; parent_gene=GRMZM2G152526	GO:0003723 RNA binding	35.1	Not present in CornCyc 8.0
GRMZM2G152757_P01	0.849475	4.94415e-07	0.981616	0.763972	1.01589	0.826952	3'(2'),5'-bisphosphate nucleotidase	GRMZM2G152757_P01 NP_001105512 diphosphonucleotide phosphatase1 seq=translation; coord=10:15716134..15720543:1; parent_transcript=GRMZM2G152757_T01; parent_gene=GRMZM2G152757	rn00562: Inositol phosphate metabolism; rn00920: Sulfur metabolism; rn04070: Phosphatidylinositol signaling system;	27.5.5, 35.2, 35.1	325-BISPHOSPHATE-NUCLEOTIDASE-RXN (EC-3.1.3.7)
GRMZM2G153184_P01	1.07357	0.00162675	0.99149	0.865685	1.05008	0.173953		GRMZM2G153184_P01 NP_001150371 LOC100284001 seq=translation; coord=1:213652786..213654502:-1; parent_transcript=GRMZM2G153184_T01; parent_gene=GRMZM2G153184	no GO term or kegg pathway	1.1.4.1.4	Not present in CornCyc 8.0
GRMZM2G153444_P01	1.01839	0.707187	0.957045	0.507331	1.17578	0.00140998		GRMZM2G153444_P01 NP_001147518 structural molecule seq=translation; coord=1:265177916..265181682:1; parent_transcript=GRMZM2G153444_T01; parent_gene=GRMZM2G153444	no GO term or kegg pathway	35.1	Not present in CornCyc 8.0
GRMZM2G153476_P01	0.828544	8.71652e-08	0.991183	0.927622	0.969688	0.682811		GRMZM2G153476_P01 NP_001149618 LOC100283244 seq=translation; coord=1:265175761..265177620:1; parent_transcript=GRMZM2G153476_T01; parent_gene=GRMZM2G153476	GO:0003735 structural constituent of ribosome	17.7.2.2.13, 17.7.1.2.11	Not present in CornCyc 8.0
GRMZM2G153815_P01	1.12142	2.36852e-06	1.00714	0.880127	0.962325	0.339572		GRMZM2G153815_P01 NP_001151739 heat shock 70 kDa protein seq=translation; coord=5:21697782..21703415:1; parent_transcript=GRMZM2G153815_T01; parent_gene=GRMZM2G153815	HSP	35.2, 19.1.3.1, 7.11.2.2.5, 35.1	Not present in CornCyc 8.0
GRMZM2G153984_P01	0.927163	0.01662	0.96552	0.455742	1.04189	0.429378	Succinate-semialdehyde dehydrogenase (NAD(+))	GRMZM2G153984_P01 NP_001148591 2-hydroxy-3-oxopropionate reductase seq=translation; coord=4:120394113..120399917:1; parent_transcript=GRMZM2G153984_T01; parent_gene=GRMZM2G153984	photorespiratory bypass	4.2.2.3.1	SUCCINATE-SEMIALDEHYDE-DEHYDROGENASE-RXN (EC-1.2.1.24)
GRMZM2G154508_P01	1.0192	0.713238	1.06821	0.300188	0.958404	0.587916		GRMZM2G154508_P01 NP_001150255 LOC100283885 seq=translation; coord=8:146890756..146892019:1; parent_transcript=GRMZM2G154508_T01; parent_gene=GRMZM2G154508	no GO term or kegg pathway	35.2	Not present in CornCyc 8.0
GRMZM2G154549_P01	1.0221	0.604448	0.974791	0.672934	1.08944	0.029242		GRMZM2G154549_P01 NP_001145066 hypothetical protein LOC100278262 seq=translation; coord=1:85991184..85995118:1; parent_transcript=GRMZM2G154549_T01; parent_gene=GRMZM2G154549	no GO term or kegg pathway	35.2	Not present in CornCyc 8.0
GRMZM2G154595_P01	0.99651	0.936046	1.00423	0.96568	0.981679	0.788646	Malate dehydrogenase	GRMZM2G154595_P01 NP_001142100 hypothetical protein LOC100274264 seq=translation; coord=6:165631098..165635858:-1; parent_transcript=GRMZM2G154595_T01; parent_gene=GRMZM2G154595	no GO term or kegg pathway	35.1, 2.3.8	MALATE-DEH-RXN (EC-1.1.1.37)
GRMZM2G154664_P01	0.859399	0.000174407	0.999092	0.990914	0.936781	0.31171		GRMZM2G154664_P01 NP_001168420 hypothetical protein LOC100382190 seq=translation; coord=9:1338791..1347702:1; parent_transcript=GRMZM2G154664_T01; parent_gene=GRMZM2G154664	no GO term or kegg pathway	17.2.1	Not present in CornCyc 8.0
GRMZM2G154725_P01	1.1055	3.88878e-05	1.00866	0.866304	1.00107	0.983068		GRMZM2G154725_P01 NP_001143711 hypothetical protein LOC100276451 seq=translation; coord=10:130282154..130283913:1; parent_transcript=GRMZM2G154725_T01; parent_gene=GRMZM2G154725	no GO term or kegg pathway	35.2	Not present in CornCyc 8.0
GRMZM2G155021_P01	1.18172	1.22021e-09	1.00195	0.974364	1.05734	0.0434164		GRMZM2G155021_P01 P42057 Outer plastidial membrane protein porin (Voltage-dependent anion-selective channel protein)(VDAC) seq=translation; coord=8:140095119..140098045:-1; parent_transcript=GRMZM2G155021_T01; parent_gene=GRMZM2G155021	GO:0022857 transmembrane transporter activity	35.2, 24.4.1	Not present in CornCyc 8.0
GRMZM2G155232_P01	1.29872	1.18096e-10	1.01941	0.773169	0.963173	0.537584		GRMZM2G155232_P01 NP_001140896 hypothetical protein LOC100272973 seq=translation; coord=8:15108418..15111310:1; parent_transcript=GRMZM2G155232_T01; parent_gene=GRMZM2G155232	GO:0016485 protein processing	19.4.2.2	Not present in CornCyc 8.0
GRMZM2G155242_P01	1.87013	8.96796e-25	1.09239	0.0398126	1.06999	0.108581	Inositol-3-P synthase	GRMZM2G155242_P01 Q9FPK7 Inositol-3-phosphate synthase (MIP synthase)(EC 5.5.1.4)(Myo-inositol-1-phosphate synthase)(MI-1-P synthase)(IPS) seq=translation; coord=1:25284139..25288349:1; parent_transcript=GRMZM2G155242_T01; parent_gene=GRMZM2G155242	R00840[c]: (name: ) ; (EC-num: 5.5.1.4) ; (reaction equation: [c]:Inositol 1-phosphate <==> D-Glucose 6-phosphate)	3.13.3.2.1, 50.5.5, 35.2	MYO-INOSITOL-1-PHOSPHATE-SYNTHASE-RXN (EC-5.5.1.4)
GRMZM2G155253_P01	0.866929	0.000457392	0.955973	0.4559	1.02349	0.784531	Fructose-bisphosphate aldolase	GRMZM2G155253_P01 NP_001140770 hypothetical protein LOC100272845 seq=translation; coord=4:204599067..204601053:-1; parent_transcript=GRMZM2G155253_T01; parent_gene=GRMZM2G155253	no GO term or kegg pathway	3.12.2, 1.2.5	F16ALDOLASE-RXN (EC-4.1.2.13)
GRMZM2G155580_P01	1.07678	0.00425666	1.02255	0.661846	1.02669	0.540494	Leukotriene-A(4) hydrolase	GRMZM2G155580_P01 NP_001168832 hypothetical protein LOC100382637 seq=translation; coord=1:292988864..292997657:1; parent_transcript=GRMZM2G155580_T01; parent_gene=GRMZM2G155580	rn00590: Arachidonic acid metabolism;	19.4.5.6.5	LEUKOTRIENE-A4-HYDROLASE-RXN (EC-3.3.2.6)
GRMZM2G155662_P01	0.941573	0.00705653	0.991409	0.863535	0.964992	0.313599		GRMZM2G155662_P01 NP_001123589 LOC100170235 seq=translation; coord=6:71618436..71621497:-1; parent_transcript=GRMZM2G155662_T01; parent_gene=GRMZM2G155662	no GO term or kegg pathway	13.5.7.1, 35.2, 16.12.2.1.6	Not present in CornCyc 8.0
GRMZM2G155753_P01	1.16538	6.79548e-06	0.976428	0.708212	0.955114	0.520883		GRMZM2G155753_P01 NP_001140628 hypothetical protein LOC100272703 seq=translation; coord=1:210841573..210847241:1; parent_transcript=GRMZM2G155753_T01; parent_gene=GRMZM2G155753	no GO term or kegg pathway	18.12.2	Not present in CornCyc 8.0
GRMZM2G155962_P03	0.972105	0.2788	0.958628	0.265518	1.02625	0.599005	4-sulfomuconolactone hydrolase	GRMZM2G155962_P03 NP_001144686 hypothetical protein LOC100277718 seq=translation; coord=10:110199184..110208998:1; parent_transcript=GRMZM2G155962_T03; parent_gene=GRMZM2G155962	no GO term or kegg pathway	35.2	RXN-9733 (EC-3.1.1.92)
GRMZM2G156068_P01	1.11093	0.00226734	0.944645	0.307793	1.14592	0.00862567	H(+)-transporting two-sector ATPase	GRMZM2G156068_P01 NP_001149215 LOC100282837 seq=translation; coord=4:161027635..161031592:-1; parent_transcript=GRMZM2G156068_T01; parent_gene=GRMZM2G156068	no GO term or kegg pathway	2.4.6.2.4, 35.1	ATPSYN-RXN (EC-3.6.3.14)
GRMZM2G156145_P01	1.03412	0.233923	1.02523	0.682443	1.05244	0.285437		GRMZM2G156145_P01 seq=translation; coord=10:141573795..141580886:-1; parent_transcript=GRMZM2G156145_T01; parent_gene=GRMZM2G156145	no GO term or kegg pathway	19.2.6.2.2.2, 35.1	Not present in CornCyc 8.0
GRMZM2G156227_P01	1.04571	0.158567	0.910865	0.0186171	1.1036	0.0331921	L-ascorbate peroxidase	GRMZM2G156227_P01 NP_001140897 hypothetical protein LOC100272974 seq=translation; coord=2:12102598..12106650:-1; parent_transcript=GRMZM2G156227_T01; parent_gene=GRMZM2G156227	no GO term or kegg pathway	10.4.1.1, 16.12.5.1	RXN-12440 (EC-1.11.1.11), RXN-3521
GRMZM2G156516_P01	0.985076	0.773822	0.942152	0.328187	1.01512	0.850573	Acylpyruvate hydrolase	GRMZM2G156516_P01 NP_001150136 LOC100283765 seq=translation; coord=1:295533612..295536939:1; parent_transcript=GRMZM2G156516_T01; parent_gene=GRMZM2G156516	no GO term or kegg pathway	35.1	ACYLPYRUVATE-HYDROLASE-RXN (EC-3.7.1.5)
GRMZM2G156673_P01	0.885359	0.000140204	1.02065	0.687416	0.986003	0.804211		GRMZM2G156673_P01 NP_001132138 hypothetical protein LOC100193556 seq=translation; coord=8:6590983..6592937:1; parent_transcript=GRMZM2G156673_T01; parent_gene=GRMZM2G156673	no GO term or kegg pathway	17.1.3.1.6	Not present in CornCyc 8.0
GRMZM2G157018_P01	1.12599	5.0667e-07	0.948069	0.114903	1.07723	0.0282164		GRMZM2G157018_P01 NP_001150316 ATP synthase D chain	GO:0046034 ATP metabolic process	2.4.6.1.4	Not present in CornCyc 8.0
GRMZM2G157061_P01	0.903101	4.56242e-07	1.05799	0.0160371	1.02211	0.388483		GRMZM2G157061_P01 seq=translation; coord=2:32257322..32262715:1; parent_transcript=GRMZM2G157061_T01; parent_gene=GRMZM2G157061	no GO term or kegg pathway	35.1, 17.4.2.4.2	Not present in CornCyc 8.0
GRMZM2G157269_P01	1.08531	0.000260534	0.972752	0.420692	0.994881	0.915575	Acetate-CoA ligase	GRMZM2G157269_P01 seq=translation; coord=2:60272199..60277574:-1; parent_transcript=GRMZM2G157269_T01; parent_gene=GRMZM2G157269	rn00640: Propanoate metabolism;	35.2, 5.1.2.3	ACETATE--COA-LIGASE-RXN (EC-6.2.1.1)
GRMZM2G157296_P01	0.936139	0.0771191	0.922333	0.0734338	1.10834	0.00174385		GRMZM2G157296_P01 NP_001144170 hypothetical protein LOC100277025 seq=translation; coord=6:3192519..3195537:1; parent_transcript=GRMZM2G157296_T01; parent_gene=GRMZM2G157296	no GO term or kegg pathway	35.2	Not present in CornCyc 8.0
GRMZM2G157462_P01	1.02916	0.43466	1.08641	0.04	0.953821	0.380703		GRMZM2G157462_P01 NP_001152484 dynamin-2A seq=translation; coord=6:115289930..115298874:1; parent_transcript=GRMZM2G157462_T01; parent_gene=GRMZM2G157462	no GO term or kegg pathway	35.1, 22.1.7.2	Not present in CornCyc 8.0
GRMZM2G158097_P01	1.0646	0.196534	0.982211	0.855648	0.998329	0.984459		GRMZM2G158097_P01 NP_001167975 hypothetical protein LOC100381692 seq=translation; coord=10:118828583..118838354:1; parent_transcript=GRMZM2G158097_T01; parent_gene=GRMZM2G158097	no GO term or kegg pathway	35.2	Not present in CornCyc 8.0
GRMZM2G158147_P01	0.919591	3.44045e-05	1.04977	0.0447515	0.990836	0.82616	Sulfate adenylyltransferase	GRMZM2G158147_P01 NP_001147427 bifunctional 3-phosphoadenosine 5-phosphosulfate synthetase 2 seq=translation; coord=2:112635028..112643280:1; parent_transcript=GRMZM2G158147_T01; parent_gene=GRMZM2G158147	no GO term or kegg pathway	25.2.1.1	SULFATE-ADENYLYLTRANS-RXN (EC-2.7.7.4)
GRMZM2G158394_P01	0.727723	0.00163096	1.0387	0.866037	0.974541	0.903974	Knotted1 induced1	GRMZM2G158394_P01 NP_001106070 knotted1 induced1 seq=translation; coord=7:176215220..176216920:1; parent_transcript=GRMZM2G158394_T01; parent_gene=GRMZM2G158394	GO:0003723 RNA binding	35.1	Not present in CornCyc 8.0
GRMZM2G159724_P01	1.12085	0.000724817	1.06225	0.135572	1.04533	0.326897	Malate dehydrogenase (oxaloacetate-decarboxylating) (NADP(+))	GRMZM2G159724_P01 NP_001152396 LOC100286036 seq=translation; coord=3:201684716..201689628:-1; parent_transcript=GRMZM2G159724_T01; parent_gene=GRMZM2G159724	no GO term or kegg pathway	5.1.1.4	MALIC-NADP-RXN (EC-1.1.1.40)
GRMZM2G159777_P01	0.998906	0.979646	1.00825	0.932521	0.989935	0.903974		GRMZM2G159777_P01 NP_001105522 translocon at outer membrane of chloroplast34 seq=translation; coord=9:143798092..143804346:1; parent_transcript=GRMZM2G159777_T01; parent_gene=GRMZM2G159777	no GO term or kegg pathway	35.2, 23.1.2.3	Not present in CornCyc 8.0
GRMZM2G160268_P02	1.16267	0.00419145	0.914033	0.25433	1.11049	0.223747		GRMZM2G160268_P02 B6SZR1 Chlorophyll a-b binding protein 4 seq=translation; coord=4:83173196..83174632:1; parent_transcript=GRMZM2G160268_T02; parent_gene=GRMZM2G160268	no GO term or kegg pathway	1.1.4.1.4	Not present in CornCyc 8.0
GRMZM2G160523_P01	1.00203	0.968824	1.01657	0.865685	1.01794	0.842904	Flavonol glucosyltransferase	GRMZM2G160523_P01 seq=translation; coord=2:5214057..5215827:1; parent_transcript=GRMZM2G160523_T01; parent_gene=GRMZM2G160523	no GO term or kegg pathway	9.2.2.6.3	RXN1F-462 (EC-2.4.1.91), RXN-11705 (EC-2.4.1), RXN-8264 (EC-2.4.1.237)
GRMZM2G161097_P01	1.24434	1.1971e-05	0.995675	0.967017	0.99322	0.942265	Rhicadhesin receptor	GRMZM2G161097_P01 NP_001151047 rhicadhesin receptor seq=translation; coord=7:10165497..10166683:1; parent_transcript=GRMZM2G161097_T01; parent_gene=GRMZM2G161097	GO:0030145 manganese ion binding	35.1	Not present in CornCyc 8.0
GRMZM2G161295_P01	0.987696	0.696736	0.986383	0.802942	1.02644	0.501744		GRMZM2G161295_P01 NP_001142140 hypothetical protein LOC100274305 seq=translation; coord=3:155960410..155963163:-1; parent_transcript=GRMZM2G161295_T01; parent_gene=GRMZM2G161295	no GO term or kegg pathway	1.1.8.1.3.5	Not present in CornCyc 8.0
GRMZM2G161335_P01	0.963084	0.304075	0.987733	0.856688	0.994732	0.951557	DIBOA glucosyltransferase	GRMZM2G161335_P01 NP_001142152 benzoxazinone synthesis9 seq=translation; coord=1:180306606..180308510:1; parent_transcript=GRMZM2G161335_T01; parent_gene=GRMZM2G161335	no GO term or kegg pathway	50.2.4	RXN-7021 (EC-2.4.1.202), RXN-7022 (EC-2.4.1.202)
GRMZM2G161337_P01	0.799857	4.41926e-12	1.03207	0.530379	0.941625	0.190185	Chorismate pyruvate-lyase	GRMZM2G161337_P01 NP_001105813 LOC606722 seq=translation; coord=1:38124980..38130704:-1; parent_transcript=GRMZM2G161337_T01; parent_gene=GRMZM2G161337	rn00400: Phenylalanine, tyrosine and tryptophan biosynthesis;	50.4.1, 4.1.5.3.1.1	ANTHRANSYN-RXN (EC-4.1.3.27)
GRMZM2G161673_P01	0.779075	6.85759e-06	0.887356	0.0608033	1.05838	0.477852	Magnesium protoporphyrin IX methyltransferase	GRMZM2G161673_P01 NP_001141335 hypothetical protein LOC100273426 seq=translation; coord=6:65490775..65492414:1; parent_transcript=GRMZM2G161673_T01; parent_gene=GRMZM2G161673	GO:0015995 chlorophyll biosynthetic process	7.12.6.2	RXN-MG-PROTOPORPHYRIN-METHYLESTER-SYN (EC-2.1.1.11)
GRMZM2G161696_P01	1.20663	0.00030485	0.993275	0.957072	0.981508	0.849387		GRMZM2G161696_P01 NP_001152245 lysosomal protective protein seq=translation; coord=4:145319297..145324422:1; parent_transcript=GRMZM2G161696_T01; parent_gene=GRMZM2G161696	GO:0016485 protein processing	19.4.2.2	Not present in CornCyc 8.0
GRMZM2G161868_P01	0.767796	2.29283e-14	0.982591	0.785291	1.02967	0.66942	kri1 - ketol-acid reductoisomerase1	GRMZM2G161868_P01 seq=translation; coord=3:202362837..202365659:1; parent_transcript=GRMZM2G161868_T01; parent_gene=GRMZM2G161868	GO:0009082 branched-chain amino acid biosynthetic process, kri1 - ketol-acid reductoisomerase1	35.1, 4.1.3.2.2, 4.1.2.2.8.4	ACETOLACTREDUCTOISOM-RXN (EC-1.1.1.86)
GRMZM2G161969_P01	1.08068	0.0255083	1.05203	0.297662	0.974264	0.625967	Dihydrolipoyllysine-residue acetyltransferase	GRMZM2G161969_P01 seq=translation; coord=4:230189571..230193924:-1; parent_transcript=GRMZM2G161969_T01; parent_gene=GRMZM2G161969	no GO term or kegg pathway	2.2.1.2, 35.2, 50.2.3	RXN0-1133 (EC-2.3.1.12)
GRMZM2G162200_P01	0.916804	3.26791e-05	0.961309	0.0877672	1.00248	0.955037		GRMZM2G162200_P01 Q9ZT00 Ribulose bisphosphate carboxylase/oxygenase activase	no GO term or kegg pathway	1.2.1.3.2	Not present in CornCyc 8.0
GRMZM2G162233_P01	1.05655	0.299421	0.904422	0.0431866	1.03034	0.608383		GRMZM2G162233_P01 NM_001150365 hypothetical protein LOC100276619 (LOC100276619)	no GO term or kegg pathway	1.1.8.1.3.4	Not present in CornCyc 8.0
GRMZM2G162388_P01	1.01986	0.650447	1.03672	0.533477	1.00557	0.952196		GRMZM2G162388_P01 seq=translation; coord=4:105179813..105180991:-1; parent_transcript=GRMZM2G162388_T01; parent_gene=GRMZM2G162388	no GO term or kegg pathway	18.12.1	Not present in CornCyc 8.0
GRMZM2G162486_P01	1.3007	5.14459e-13	1.02728	0.640005	1.12099	0.00100303	Glutathione transferase	GRMZM2G162486_P01 NP_001148475 IN2-1 protein seq=translation; coord=9:138752306..138754760:1; parent_transcript=GRMZM2G162486_T01; parent_gene=GRMZM2G162486	GO:0004364 glutathione transferase activity	18.8.1.3	Not present in CornCyc 8.0
GRMZM2G162529_P01	0.980948	0.396745	1.04496	0.107893	1.01827	0.628964	Phosphoribulokinase	GRMZM2G162529_P01 NP_001149223 LOC100282845 seq=translation; coord=5:199592727..199595057:1; parent_transcript=GRMZM2G162529_T01; parent_gene=GRMZM2G162529	rn00710: Carbon fixation in photosynthetic organisms;	1.2.11	PHOSPHORIBULOKINASE-RXN (EC-2.7.1.19)
GRMZM2G162748_P01	1.06149	0.0513035	0.998839	0.990643	1.00657	0.939201	Plastoquinol-plastocyanin reductase	GRMZM2G162748_P01 NP_001141265 hypothetical protein LOC100273354 seq=translation; coord=5:142710239..142711899:-1; parent_transcript=GRMZM2G162748_T01; parent_gene=GRMZM2G162748		1.1.2.3	PLASTOQUINOL--PLASTOCYANIN-REDUCTASE-RXN (EC-1.10.9.1)
GRMZM2G163081_P01	0.878142	0.000463419	1.01256	0.865931	1.00179	0.984459		GRMZM2G163081_P01 NP_001151284 60S ribosomal protein L5-1 seq=translation; coord=8:164187755..164191160:-1; parent_transcript=GRMZM2G163081_T01; parent_gene=GRMZM2G163081	GO:0003735 structural constituent of ribosome	17.1.2.1.3	Not present in CornCyc 8.0
GRMZM2G163193_P02	0.995924	0.906824	1.09671	0.0109045	1.03249	0.388483		GRMZM2G163193_P02 NP_001141581 hypothetical protein LOC100273697 seq=translation; coord=4:150570952..150577321:1; parent_transcript=GRMZM2G163193_T02; parent_gene=GRMZM2G163193	no GO term or kegg pathway	35.1, 19.4.5.8.2.2	Not present in CornCyc 8.0
GRMZM2G163421_P01	0.826812	2.1504e-06	1.0206	0.751061	0.981339	0.790898	Protein disulfide isomerase	GRMZM2G163421_P01 NP_001105755 protein disulfide isomerase seq=translation; coord=2:220539596..220543690:1; parent_transcript=GRMZM2G163421_T01; parent_gene=GRMZM2G163421	GO:0009306 protein secretion, ER	50.5.3	Not present in CornCyc 8.0
GRMZM2G163437_P01	1.0071	0.723495	0.994446	0.866037	0.975913	0.31171	Glucose-1-phosphate adenylyltransferase	GRMZM2G163437_P01 P55240 Glucose-1-phosphate adenylyltransferase small subunit Fragment (EC 2.7.7.27)(Alpha-D-glucose-1-phosphate adenyl transferase)(ADP-glucose pyrophosphorylase)(AGPase B)(ADP-glucose synthase) seq=translation; coord=1:221648603..221653196:1; parent_transcript=GRMZM2G163437_T01; parent_gene=GRMZM2G163437	rn00500: Starch and sucrose metabolism; rn00520: Amino sugar and nucleotide sugar metabolism;	3.2.2.3	GLUC1PADENYLTRANS-RXN (EC-2.7.7.27)
GRMZM2G163988_P01	0.818982	0.000487486	0.928343	0.438068	0.99414	0.975853		GRMZM2G163988_P01 NP_001152580 LOC100286220 seq=translation; coord=8:150869608..150871697:1; parent_transcript=GRMZM2G163988_T01; parent_gene=GRMZM2G163988	GO:0003735 structural constituent of ribosome	17.7.2.2.20	Not present in CornCyc 8.0
GRMZM2G164141_P01	1.32816	4.05901e-12	1.05354	0.25433	1.03481	0.45225	Urate:oxygen oxidoreductase	GRMZM2G164141_P01 NP_001142358 hypothetical protein LOC100274529 seq=translation; coord=3:176257536..176261095:1; parent_transcript=GRMZM2G164141_T01; parent_gene=GRMZM2G164141	GO:0006144 purine nucleobase metabolic process	6.1.4.6, 35.2	URATE-OXIDASE-RXN (EC-1.7.3.3)
GRMZM2G164352_P01	0.947973	0.151258	0.948049	0.328187	1.13951	0.00558244		GRMZM2G164352_P01 NP_001105839 LOC732740 seq=translation; coord=6:64516739..64523534:1; parent_transcript=GRMZM2G164352_T01; parent_gene=GRMZM2G164352	no GO term or kegg pathway	18.4.24.1.2.1, 13.4.1.2.4	Not present in CornCyc 8.0
GRMZM2G164562_P01	1.01146	0.812803	1.05077	0.394867	0.985388	0.828278	Chorismate synthase	GRMZM2G164562_P01 NP_001148583 chorismate synthase 2 seq=translation; coord=1:35455268..35465683:-1; parent_transcript=GRMZM2G164562_T01; parent_gene=GRMZM2G164562	rn00400: Phenylalanine, tyrosine and tryptophan biosynthesis;	4.1.5.1.6	CHORISMATE-SYNTHASE-RXN (EC-4.2.3.5)
GRMZM2G164714_P02	1.2403	2.0546e-09	0.983408	0.816859	1.00148	0.984459	Isocitrate lyase	GRMZM2G164714_P02 NP_001132579 hypothetical protein LOC100194050 seq=translation; coord=10:132006574..132009975:-1; parent_transcript=GRMZM2G164714_T02; parent_gene=GRMZM2G164714	GO:0004451 isocitrate lyase activity	50.5.4	23-DIMETHYLMALATE-LYASE-RXN (EC-4.1.3.32)
GRMZM2G164965_P01	0.860926	0.000949011	0.962379	0.56698	0.998448	0.984459		GRMZM2G164965_P01 NP_001141277 hypothetical protein LOC100273366 seq=translation; coord=1:27501320..27503257:1; parent_transcript=GRMZM2G164965_T01; parent_gene=GRMZM2G164965	no GO term or kegg pathway	17.7.2.1.13	Not present in CornCyc 8.0
GRMZM2G165917_P01	0.83044	4.87756e-08	1.12895	0.00135131	1.01382	0.824095	eIF-5	GRMZM2G165917_P01 P55876 Eukaryotic translation initiation factor 5 (eIF-5) seq=translation; coord=4:237521017..237524915:-1; parent_transcript=GRMZM2G165917_T01; parent_gene=GRMZM2G165917	GO:0006412 translation	17.4.1.2.2	Not present in CornCyc 8.0
GRMZM2G165998_P01	1.01302	0.594226	1.02337	0.530379	1.06646	0.0280946	Acireductone dioxygenase	GRMZM2G165998_P01 B6SKN3 1	rn00270: Cysteine and methionine metabolism;	4.1.2.2.6.4.5	R146-RXN (EC-1.13.11.53), R147-RXN (EC-1.13.11.54)
GRMZM2G166767_P01	0.980661	0.816695	1.08133	0.409847	1.10104	0.281291	UDP-glucose 4,6-dehydratase	GRMZM2G166767_P01 NP_001151455 RHM1 seq=translation; coord=9:139381433..139385689:-1; parent_transcript=GRMZM2G166767_T01; parent_gene=GRMZM2G166767	rn00520: Amino sugar and nucleotide sugar metabolism;	3.13.6.1	UDP-GLUCOSE-46-DEHYDRATASE-RXN (EC-4.2.1.76)
GRMZM2G167758_P01	1.27148	6.85759e-06	1.03657	0.727335	1.0266	0.822538		GRMZM2G167758_P01 NP_001142838 hypothetical protein LOC100275228 seq=translation; coord=8:156883955..156885825:1; parent_transcript=GRMZM2G167758_T01; parent_gene=GRMZM2G167758	no GO term or kegg pathway	35.2	Not present in CornCyc 8.0
GRMZM2G167892_P01	0.970088	0.4965	1.04977	0.458578	1.01961	0.832057		GRMZM2G167892_P01 NM_001155998 seed maturation protein (LOC100283096)	no GO term or kegg pathway	13.7.2.1	Not present in CornCyc 8.0
GRMZM2G167932_P01	0.998502	0.968295	1.05691	0.137481	0.976353	0.664532		GRMZM2G167932_P01 NP_001148672 RNA binding protein seq=translation; coord=7:162255747..162259720:1; parent_transcript=GRMZM2G167932_T01; parent_gene=GRMZM2G167932	no GO term or kegg pathway	16.9.1	Not present in CornCyc 8.0
GRMZM2G168143_P01	1.0366	0.0534133	1.04022	0.0778579	0.989958	0.759425		GRMZM2G168143_P01 NP_001105568 ferredoxin seq=translation; coord=9:27014628..27017016:1; parent_transcript=GRMZM2G168143_T01; parent_gene=GRMZM2G168143		1.1.5.2.1	FLAVONADPREDUCT-RXN (|EC-1.19.1.a|), NADPH-DEHYDROGENASE-RXN (EC-1.6.99.1), 1.18.1.2-RXN (EC-1.18.1.2)
GRMZM2G168552_P01	1.19294	9.42087e-07	1.01321	0.871711	0.946535	0.485557		GRMZM2G168552_P01 NP_001152067 bundle sheath cell specific protein 1 seq=translation; coord=8:157100232..157101209:-1; parent_transcript=GRMZM2G168552_T01; parent_gene=GRMZM2G168552	no GO term or kegg pathway	35.2	Not present in CornCyc 8.0
GRMZM2G168629_P01	0.939528	0.0274651	1.06807	0.0960538	1.08985	0.00862567		GRMZM2G168629_P01 NP_001169972 hypothetical protein LOC100383873 seq=translation; coord=4:236362229..236373144:1; parent_transcript=GRMZM2G168629_T01; parent_gene=GRMZM2G168629	no GO term or kegg pathway	35.1, 19.2.2.8.1.5	Not present in CornCyc 8.0
GRMZM2G169095_P01	1.04652	0.0502573	1.06284	0.040372	1.03545	0.314427		GRMZM2G169095_P01 NP_001151433 xaa-Pro aminopeptidase 1 seq=translation; coord=2:224332394..224344331:1; parent_transcript=GRMZM2G169095_T01; parent_gene=GRMZM2G169095	no GO term or kegg pathway	50.3.4	Not present in CornCyc 8.0
GRMZM2G169405_P01	1.03052	0.450816	1.01188	0.867888	1.00652	0.941383		GRMZM2G169405_P01 NP_001159059 hypothetical protein LOC100304093 seq=translation; coord=8:166670822..166672482:-1; parent_transcript=GRMZM2G169405_T01; parent_gene=GRMZM2G169405	no GO term or kegg pathway	35.2	Not present in CornCyc 8.0
GRMZM2G169516_P01	0.998287	0.965544	0.951041	0.28486	1.03833	0.423197	Indole-3-glycerol-phosphate synthase	GRMZM2G169516_P01 NM_001148921 hypothetical protein LOC100274566 (LOC100274566)	rn00400: Phenylalanine, tyrosine and tryptophan biosynthesis;	4.1.5.3.4	IGPSYN-RXN (EC-4.1.1.48)
GRMZM2G169671_P01	1.03903	0.147495	1.02792	0.503824	0.993554	0.91061		GRMZM2G169671_P01 seq=translation; coord=1:275223498..275227310:-1; parent_transcript=GRMZM2G169671_T01; parent_gene=GRMZM2G169671	no GO term or kegg pathway	35.1	Not present in CornCyc 8.0
GRMZM2G169699_P04	0.896034	3.86045e-09	0.978215	0.499934	0.999441	0.989876		GRMZM2G169699_P04 NP_001136912 hypothetical protein LOC100217070 seq=translation; coord=5:69973784..69977486:1; parent_transcript=GRMZM2G169699_T04; parent_gene=GRMZM2G169699	no GO term or kegg pathway	1.1.1.3.3	Not present in CornCyc 8.0
[truncated: 279 more rows]

## Sheet: Table S6 markers
	Title:	Maize metabolome and proteome responses to controlled cold stress partly mimic early-sowing effects in the field and differ from those of Arabidopsis
[truncated: 13 more rows]

[truncated: 3 more sheets: Table S7 VP proteins DW basis, Table S8 KMC, Table S9 biomass groups]
